# Supplementary material for: Stiff and self-healing hydrogels by polymer entanglements in co-planar nanoconfinement
Source: Nat Mater. 2025 Mar 7;24(4):599–606. doi: 10.1038/s41563-025-02146-5 (PMC11961364; doi:10.1038/s41563-025-02146-5)
Supplement: Supplementary file 2 — Source data for Fig. 1c–e. [file 41563_2025_2146_MOESM2_ESM.xlsx]

## Sheet: Figure 1c
Concentration of hectorite (wt%)	Calculated value (nm)	TEM value (nm)	SAXS value (nm)
0.38	208.6
0.76	131.4
1.5	83.5	101.4 ± 17.1
3	52.6	48.6 ± 16.2	58
4.6	39.6	33.4 ± 6.6	45

## Sheet: Figure 1d
Pristine PAAm		0.38 wt% Hec		0.76 wt% Hec		1.5 wt% Hec		3 wt% Hec
Strain	Stress	Strain	Stress	Strain	Stress	Strain	Stress	Strain	Stress
(mm/mm)	(MPa)	(mm/mm)	(MPa)	(mm/mm)	(MPa)	(mm/mm)	(MPa)	(mm/mm)	(MPa)
0	0.00069	-1e-05	0.00089	0	0.00172	0	0	0	0.00221
0.01515	0.03752	0.01513	0.02917	0.00751	0.05894	0.0031	0.06704	0.00447	0.06421
0.02655	0.10027	0.02829	0.08447	0.01316	0.11676	0.00552	0.13988	0.00757	0.12608
0.0389	0.1628	0.03855	0.13869	0.01782	0.17656	0.00714	0.20162	0.00998	0.19142
0.05566	0.20711	0.05131	0.19279	0.0219	0.23691	0.00874	0.27425	0.01199	0.26003
0.07233	0.2288	0.068	0.24645	0.02585	0.29729	0.00993	0.33508	0.01359	0.32376
0.089	0.24562	0.08466	0.29103	0.03003	0.3541	0.0111	0.39998	0.01516	0.39372
0.10567	0.25945	0.10133	0.33064	0.03483	0.41132	0.01225	0.46786	0.0167	0.46832
0.12234	0.27122	0.11799	0.36658	0.04058	0.46935	0.0134	0.53723	0.01784	0.52599
0.139	0.28269	0.13467	0.39906	0.04764	0.52728	0.01452	0.60715	0.01897	0.58468
0.15567	0.2942	0.15133	0.42911	0.05599	0.58524	0.01563	0.67699	0.02008	0.64411
0.17234	0.30551	0.16799	0.45603	0.066	0.6423	0.01674	0.74584	0.02118	0.70373
0.189	0.31529	0.18466	0.47987	0.07767	0.69941	0.01783	0.81292	0.02227	0.76269
0.20566	0.32459	0.20132	0.50237	0.09167	0.75611	0.01892	0.87795	0.02336	0.82115
0.22234	0.33347	0.218	0.52282	0.10833	0.81295	0.01999	0.9408	0.02443	0.87871
0.239	0.34127	0.23466	0.54114	0.125	0.85992	0.02106	1.00071	0.02585	0.95321
0.25567	0.34867	0.25133	0.55878	0.14167	0.90073	0.02247	1.07552	0.02726	1.02425
0.27233	0.35643	0.268	0.57508	0.15833	0.93621	0.02387	1.14478	0.02866	1.09179
0.289	0.36437	0.28466	0.59022	0.175	0.96838	0.02526	1.20882	0.03004	1.15552
0.30567	0.37224	0.30134	0.60406	0.19167	0.99681	0.02698	1.28132	0.03142	1.21499
0.32233	0.37923	0.31799	0.61756	0.20834	1.02273	0.02869	1.34538	0.03313	1.28302
0.339	0.38594	0.33467	0.62998	0.225	1.04638	0.03073	1.41297	0.03483	1.34427
0.35567	0.39338	0.35133	0.64183	0.24167	1.06753	0.03311	1.48061	0.03687	1.40764
0.37233	0.40023	0.368	0.65303	0.25833	1.08714	0.03581	1.54747	0.03924	1.46839
0.38899	0.40679	0.38467	0.66337	0.275	1.10558	0.03883	1.61058	0.04226	1.52854
0.40567	0.41335	0.40133	0.67343	0.29167	1.12266	0.04252	1.67223	0.04629	1.58948
0.42233	0.41988	0.418	0.68281	0.30833	1.13903	0.04721	1.73248	0.05064	1.64604
0.439	0.42645	0.43466	0.69188	0.325	1.15427	0.05388	1.79411	0.05531	1.7028
0.45567	0.43291	0.45133	0.70107	0.34166	1.16856	0.06223	1.85397	0.06066	1.76216
0.47234	0.43819	0.46799	0.71062	0.35833	1.18278	0.07323	1.91506	0.06632	1.8212
0.489	0.44417	0.48467	0.71975	0.375	1.19618	0.0879	1.9758	0.07233	1.87884
0.50567	0.44982	0.50133	0.72851	0.39167	1.20916	0.10456	2.02771	0.07899	1.93724
0.52233	0.45487	0.51799	0.73656	0.40833	1.22155	0.12124	2.06192	0.08633	1.99508
0.53901	0.46055	0.53467	0.74397	0.425	1.23317	0.13789	2.09156	0.09433	2.05361
0.55567	0.46646	0.55133	0.75186	0.44167	1.24486	0.15456	2.11254	0.10333	2.11173
0.57233	0.47143	0.568	0.75956	0.45833	1.25567	0.17123	2.12721	0.11366	2.16871
0.58901	0.47547	0.58466	0.76703	0.475	1.26625	0.18789	2.13671	0.12566	2.22575
0.60567	0.47878	0.60133	0.77454	0.49166	1.27669	0.20456	2.14533	0.14	2.2822
0.62233	0.47978	0.618	0.78171	0.50834	1.28612	0.22123	2.15253	0.15666	2.33637
0.639	0.48253	0.63466	0.78901	0.525	1.29577	0.23789	2.15782	0.17333	2.3797
0.65567	0.48605	0.65133	0.79604	0.54167	1.30469	0.25456	2.16211	0.19	2.41602
0.67233	0.49005	0.66799	0.80312	0.55833	1.31381	0.27123	2.16575	0.20666	2.44878
0.689	0.49216	0.68467	0.81011	0.575	1.32244	0.28789	2.16897	0.22333	2.47673
0.70567	0.49536	0.70133	0.81686	0.59167	1.33154	0.30457	2.17257	0.24	2.50069
0.72233	0.49792	0.718	0.82361	0.60833	1.34011	0.32123	2.17592	0.25667	2.52175
0.739	0.50225	0.73466	0.83043	0.625	1.34892	0.33789	2.17895	0.27333	2.53961
0.75567	0.50595	0.75133	0.83714	0.64166	1.35745	0.35457	2.18258	0.29	2.5556
0.77234	0.50932	0.768	0.8437	0.65834	1.36624	0.37123	2.18609	0.30666	2.56992
0.789	0.51355	0.78466	0.85052	0.675	1.37421	0.3879	2.18953	0.32334	2.58305
0.80567	0.51679	0.80133	0.85677	0.69167	1.38274	0.40457	2.19305	0.33999	2.59517
0.82234	0.51992	0.81799	0.8631	0.70833	1.39092	0.42123	2.19646	0.35667	2.60611
0.839	0.52246	0.83467	0.86944	0.725	1.39858	0.4379	2.19997	0.37333	2.61664
0.85567	0.52645	0.85133	0.87548	0.74167	1.40653	0.45456	2.20354	0.39	2.62538
0.87233	0.53038	0.868	0.88166	0.75833	1.41418	0.47123	2.20711	0.40666	2.6337
0.88901	0.53421	0.88467	0.88762	0.775	1.42182	0.4879	2.21114	0.42333	2.64173
0.90566	0.53877	0.90133	0.89392	0.79166	1.42948	0.50456	2.21515	0.43999	2.65039
0.92233	0.54284	0.918	0.89965	0.80833	1.43693	0.52123	2.21964	0.45667	2.65825
0.939	0.54501	0.93466	0.90533	0.825	1.44452	0.5379	2.22435	0.47333	2.66401
0.95567	0.54805	0.95133	0.91123	0.84167	1.45222	0.55456	2.22937	0.49	2.67125
0.97233	0.55162	0.96799	0.91712	0.85833	1.45999	0.57123	2.23415	0.50667	2.67713
0.989	0.55475	0.98466	0.92282	0.875	1.46798	0.5879	2.23895	0.52333	2.68455
1.00567	0.55732	1.00133	0.92824	0.89167	1.47581	0.60456	2.24387	0.54	2.69024
1.02233	0.55976	1.018	0.93415	0.90833	1.48364	0.62123	2.24904	0.55666	2.69671
1.039	0.56	1.03467	0.93993	0.925	1.49095	0.6379	2.25432	0.57333	2.70443
1.05567	0.56282	1.05132	0.94551	0.94166	1.49829	0.65456	2.25953	0.58999	2.71005
1.07234	0.56618	1.068	0.95166	0.95834	1.50563	0.67123	2.26493	0.60667	2.71201
1.089	0.56974	1.08466	0.95753	0.975	1.51303	0.6879	2.27003	0.62333	2.71811
1.10567	0.57315	1.10133	0.96334	0.99167	1.52068	0.70456	2.27585	0.64	2.72243
1.12234	0.57597	1.118	0.96883	1.00833	1.52786	0.72123	2.28139	0.65666	2.72761
1.139	0.57921	1.13466	0.97432	1.025	1.5352	0.7379	2.2868	0.67333	2.72997
1.15566	0.58207	1.15133	0.9796	1.04167	1.54164	0.75456	2.29238	0.68999	2.73005
1.17234	0.58405	1.16799	0.98528	1.05833	1.54867	0.77123	2.298	0.70667	2.72969
1.18901	0.5835	1.18467	0.99053	1.075	1.55536	0.78789	2.30374	0.72333	2.73038
1.20567	0.5835	1.20133	0.99637	1.09166	1.559	0.80456	2.31017	0.74	2.73185
1.22233	0.58337	1.218	1.00123	1.10834	1.55481	0.82123	2.31672	0.75666	2.73409
1.239	0.58318	1.23466	1.00667	1.125	1.5643	0.8379	2.32424	0.77333	2.73915
1.25567	0.58511	1.25133	1.01215	1.14167	1.57382	0.85456	2.33228	0.79	2.74589
1.27233	0.58808	1.268	1.01765	1.15833	1.58312	0.87123	2.34067	0.80666	2.75329
1.289	0.59115	1.28466	1.02339	1.175	1.59248	0.88789	2.34956	0.82333	2.76133
1.30567	0.5945	1.30133	1.02877	1.19167	1.60177	0.90456	2.35862	0.84	2.7694
1.32233	0.57258	1.318	1.03377	1.20833	1.61051	0.92123	2.36757	0.85667	2.77554
1.339	0.5348	1.33466	1.03958	1.22501	1.6192	0.93789	2.37726	0.87333	2.77631
1.35567	0.51501	1.35133	1.04511	1.24166	1.62802	0.95457	2.38651	0.89	2.77963
1.37233	0.46644	1.368	1.05056	1.25834	1.63665	0.97123	2.39615	0.90666	2.78682
1.389	0.43037	1.38467	1.05611	1.275	1.64576	0.9879	2.4052	0.92333	2.79314
1.40567	0.39611	1.40133	1.06224	1.29167	1.6542	1.00456	2.41437	0.93999	2.80045
1.42234	0.37635	1.418	1.06809	1.30833	1.66334	1.02123	2.42335	0.95667	2.80633
1.439	0.32152	1.43466	1.07395	1.325	1.67202	1.0379	2.43233	0.97333	2.81266
1.45	0.25734	1.45133	1.08004	1.34167	1.67989	1.05457	2.44093	0.99	2.82044
1.45233	0.18395	1.468	1.08555	1.35833	1.6884	1.07122	2.4506	1.00666	2.82864
1.454	0.11617	1.48466	1.09123	1.375	1.69717	1.0879	2.4593	1.02333	2.8371
1.45633	0.04681	1.50133	1.09659	1.39166	1.70571	1.10456	2.46872	1.04	2.84518
		1.51799	1.10159	1.40834	1.71441	1.12123	2.47832	1.05666	2.85257
		1.53466	1.10735	1.425	1.72327	1.1379	2.48706	1.07333	2.85917
		1.55133	1.11295	1.44167	1.73234	1.15456	2.49573	1.09	2.86585
		1.568	1.11862	1.45833	1.74159	1.17123	2.50503	1.10667	2.87211
		1.58466	1.12356	1.475	1.75008	1.1879	2.51398	1.12333	2.87922
		1.60133	1.12922	1.49167	1.75899	1.20456	2.52297	1.14	2.88624
		1.618	1.13467	1.50833	1.76742	1.22122	2.53189	1.15666	2.8935
		1.63466	1.14051	1.525	1.77579	1.2379	2.54103	1.17334	2.90097
		1.65134	1.14615	1.54166	1.78369	1.25456	2.54982	1.18999	2.90949
		1.66799	1.15153	1.55834	1.79164	1.27123	2.55922	1.20667	2.9172
		1.68467	1.15703	1.575	1.79977	1.2879	2.56809	1.22333	2.92512
		1.70133	1.1624	1.59167	1.80764	1.30456	2.57673	1.24	2.93352
		1.718	1.16812	1.60833	1.81611	1.32123	2.58538	1.25666	2.94154
		1.73467	1.17366	1.625	1.82475	1.3379	2.59385	1.27333	2.94912
		1.75133	1.17862	1.64167	1.83361	1.35456	2.60255	1.28999	2.95619
		1.768	1.18008	1.65833	1.84234	1.37123	2.611	1.30667	2.96213
		1.78466	1.18426	1.675	1.85092	1.3879	2.61968	1.32333	2.96745
		1.80133	1.18893	1.69166	1.85907	1.40456	2.62749	1.34	2.97165
		1.81799	1.19317	1.70834	1.86751	1.42123	2.63582	1.35667	2.97579
		1.83466	1.19775	1.725	1.87634	1.4379	2.64456	1.37333	2.98009
		1.85133	1.20066	1.74167	1.8847	1.45456	2.65296	1.39	2.98515
		1.86799	1.20315	1.75833	1.89358	1.47123	2.66085	1.40666	2.98942
		1.88467	1.19808	1.775	1.90302	1.4879	2.66817	1.42334	2.99423
		1.90133	1.16875	1.79167	1.91164	1.50456	2.67486	1.43999	2.9994
		1.90966	1.11161	1.80833	1.91987	1.52123	2.68312	1.45667	3.00534
		1.91333	1.05443	1.825	1.92835	1.53789	2.69153	1.47332	3.01141
		1.91566	0.99976	1.84166	1.93682	1.55456	2.69872	1.49	3.01505
		1.91766	0.94528	1.85834	1.94539	1.57123	2.70537	1.50666	3.01941
		1.91967	0.87956	1.875	1.95458	1.58789	2.71203	1.52333	3.02408
		1.921	0.80808	1.89167	1.96334	1.60456	2.71895	1.53999	3.02681
		1.92166	0.73547	1.90833	1.97222	1.62123	2.7263	1.55667	3.02748
		1.92233	0.64662	1.925	1.98066	1.63789	2.73421	1.57333	3.02939
		1.92299	0.55058	1.94167	1.98949	1.65457	2.74196	1.59	3.03215
		1.92366	0.45506	1.95833	1.99826	1.67123	2.75137	1.60667	3.03718
		1.92433	0.36498	1.975	2.00757	1.68789	2.75989	1.62333	3.04363
		1.92499	0.28347	1.99166	2.01744	1.70456	2.76823	1.64	3.05085
		1.92566	0.21213	2.00834	2.02689	1.72123	2.7784	1.65666	3.05901
		1.92633	0.15162	2.025	2.03638	1.73789	2.7889	1.67333	3.06769
		1.92733	0.08101	2.04167	2.04586	1.75457	2.79981	1.69	3.07675
		1.92867	0.02089	2.05833	2.05468	1.77123	2.81054	1.70667	3.08568
				2.075	2.06294	1.78789	2.82126	1.72333	3.09526
				2.09167	2.07134	1.80457	2.83099	1.74	3.10331
				2.10833	2.07697	1.82123	2.83957	1.75666	3.11272
				2.125	2.08302	1.8379	2.84729	1.77333	3.12305
				2.14166	2.08935	1.85457	2.85561	1.79	3.13237
				2.15834	2.09535	1.87123	2.86413	1.80667	3.14195
				2.175	2.1009	1.8879	2.87285	1.82333	3.1509
				2.19167	2.10443	1.90457	2.88221	1.84	3.16021
				2.20833	2.105	1.92123	2.88856	1.85666	3.16977
				2.225	2.10037	1.9379	2.89676	1.87334	3.17924
				2.24167	2.08829	1.95456	2.90491	1.89	3.18838
				2.25833	2.07823	1.97123	2.91132	1.90666	3.19759
				2.275	2.06673	1.9879	2.91491	1.92333	3.2061
				2.29166	2.05275	2.00456	2.92004	1.94	3.21453
				2.30834	2.02771	2.02123	2.92642	1.95667	3.224
				2.325	1.98715	2.0379	2.93317	1.97333	3.23367
				2.33667	1.92855	2.05456	2.93744	1.99	3.2444
				2.33967	1.86178	2.07123	2.93731	2.00666	3.25546
				2.341	1.77528	2.0879	2.93877	2.02333	3.26641
				2.34167	1.64701	2.10456	2.9399	2.03999	3.27758
				2.342	1.56247	2.12123	2.93712	2.05667	3.28886
				2.34233	1.47013	2.1379	2.93433	2.07333	3.29991
				2.34267	1.3717	2.15456	2.92999	2.09	3.31046
				2.343	1.26924	2.17123	2.92364	2.10666	3.3211
				2.34333	1.16545	2.18789	2.91943	2.12333	3.33157
				2.34366	1.06222	2.20456	2.90944	2.14	3.34206
				2.34399	0.96063	2.22123	2.88598	2.15667	3.35265
				2.34433	0.86182	2.23789	2.8646	2.17333	3.36348
				2.34466	0.76679	2.25456	2.82918	2.19	3.37354
				2.34499	0.67636	2.2679	2.76848	2.20667	3.38395
				2.34533	0.59104	2.2719	2.7038	2.22333	3.39408
				2.34566	0.5112	2.27423	2.63424	2.24	3.40412
				2.346	0.43726	2.27589	2.56693	2.25666	3.41415
				2.34633	0.36925	2.27723	2.49952	2.27333	3.42323
				2.34666	0.30724	2.27823	2.43832	2.28999	3.43329
				2.34733	0.20071	2.27923	2.36746	2.30667	3.44311
				2.348	0.11626	2.28023	2.28806	2.32333	3.44899
				2.34867	0.05186	2.28123	2.19901	2.34	3.44885
						2.2819	2.13245	2.35666	3.39321
						2.28256	2.05118	2.35966	3.33364
						2.2829	1.99018	2.36367	3.27519
						2.28323	1.90826	2.37266	3.21858
						2.28356	1.81043	2.38133	3.16062
						2.2839	1.70323	2.39266	3.10406
						2.28423	1.58955	2.40934	3.05269
						2.28456	1.47109	2.42599	3.02282
						2.28489	1.35038	2.439	2.96251
						2.28523	1.23016	2.442	2.90357
						2.28556	1.11192	2.445	2.84112
						2.2859	0.99675	2.44833	2.78329
						2.28623	0.88592	2.453	2.72329
						2.28656	0.78029	2.45799	2.66291
						2.28689	0.68059	2.46166	2.59981
						2.28722	0.58719	2.464	2.54127
						2.28756	0.50045	2.46567	2.48253
						2.28789	0.42063	2.46733	2.41204
						2.28823	0.34766	2.46866	2.35408
						2.28856	0.28163	2.47033	2.28764
						2.28923	0.16957	2.47199	2.23007
						2.28989	0.08243	2.474	2.17134
						2.29056	0.0173	2.476	2.11294
								2.47667	2.02672
								2.477	1.94758
								2.47733	1.85403
								2.47767	1.7505
								2.478	1.63868
								2.47833	1.52105
								2.47867	1.40118
								2.479	1.28135
								2.47933	1.16273
								2.47966	1.04688
								2.48	0.93504
								2.48033	0.82831
								2.48066	0.72731
								2.481	0.63245
								2.48133	0.54431
								2.48166	0.46283
								2.482	0.38816
								2.48233	0.32032
								2.48266	0.25921
								2.48333	0.15664
								2.48399	0.07791
								2.48466	0.01991

## Sheet: Figure 1e
Nanosheet separation	Modulus	SD of Modulus
(nm)	(MPa)	(MPa)
∞	5.5	1.43
208.6	4.66	0.85
131.4	13.59	3.9
109.4	20.08	2.99
94	31.35	7.43
83.5	50.03	3.88
52.6	49.76	9.65
39.6	51.08	7.3
