# Supplementary material for: Stiff and self-healing hydrogels by polymer entanglements in co-planar nanoconfinement
Source: Nat Mater. 2025 Mar 7;24(4):599–606. doi: 10.1038/s41563-025-02146-5 (PMC11961364; doi:10.1038/s41563-025-02146-5)
Supplement: Supplementary file 3 — Source data for Fig. 2a–f. [file 41563_2025_2146_MOESM3_ESM.xlsx]

## Sheet: Figure 2a
Pristine PAAm		Laponite		Small Hec		Mt		Hec
Strain	Stress	Strain	Stress	Strain	Stress	Strain	Stress	Strain	Stress
(mm/mm)	(MPa)	(mm/mm)	(MPa)	(mm/mm)	(MPa)	(mm/mm)	(MPa)	(mm/mm)	(MPa)
0	0.00069	0	-0.00026	0	0.00025	0	0.00053	0	0
0.01515	0.03752	0.01313	0.06286	0.01241	0.05474	0.01078	0.05781	0.0031	0.06704
0.02655	0.10027	0.02152	0.12574	0.0186	0.11162	0.01898	0.11466	0.00552	0.13988
0.0389	0.1628	0.03142	0.18672	0.02301	0.16946	0.02551	0.17325	0.00714	0.20162
0.05566	0.20711	0.04796	0.24818	0.02726	0.2239	0.03484	0.23128	0.00874	0.27425
0.07233	0.2288	0.06467	0.28362	0.03279	0.27863	0.05165	0.28255	0.00993	0.33508
0.089	0.24562	0.08133	0.3068	0.04025	0.33244	0.06833	0.31177	0.0111	0.39998
0.10567	0.25945	0.098	0.32317	0.05332	0.38672	0.085	0.33699	0.01225	0.46786
0.12234	0.27122	0.11467	0.33897	0.06933	0.44063	0.10167	0.36069	0.0134	0.53723
0.139	0.28269	0.13133	0.35385	0.086	0.48949	0.11833	0.38271	0.01452	0.60715
0.15567	0.2942	0.148	0.36904	0.10267	0.53161	0.135	0.40358	0.01563	0.67699
0.17234	0.30551	0.16466	0.38353	0.11933	0.56887	0.15167	0.42359	0.01674	0.74584
0.189	0.31529	0.18134	0.3958	0.136	0.60229	0.16834	0.44227	0.01783	0.81292
0.20566	0.32459	0.198	0.40761	0.15267	0.63319	0.18501	0.46103	0.01892	0.87795
0.22234	0.33347	0.21467	0.41746	0.16933	0.6615	0.20167	0.47848	0.01999	0.9408
0.239	0.34127	0.23133	0.42655	0.18601	0.68728	0.21833	0.49365	0.02106	1.00071
0.25567	0.34867	0.248	0.43535	0.20267	0.71121	0.235	0.50795	0.02247	1.07552
0.27233	0.35643	0.26467	0.44274	0.21934	0.7339	0.25167	0.52153	0.02387	1.14478
0.289	0.36437	0.28133	0.45016	0.236	0.75507	0.26834	0.53372	0.02526	1.20882
0.30567	0.37224	0.29801	0.4579	0.25266	0.77519	0.285	0.546	0.02698	1.28132
0.32233	0.37923	0.31466	0.46512	0.26934	0.79438	0.30167	0.55817	0.02869	1.34538
0.339	0.38594	0.33134	0.47228	0.286	0.8121	0.31834	0.5699	0.03073	1.41297
0.35567	0.39338	0.348	0.47933	0.30266	0.82885	0.33501	0.58098	0.03311	1.48061
0.37233	0.40023	0.36467	0.48598	0.31934	0.84507	0.35167	0.59164	0.03581	1.54747
0.38899	0.40679	0.38134	0.49226	0.336	0.86052	0.36833	0.60169	0.03883	1.61058
0.40567	0.41335	0.398	0.49857	0.35267	0.8754	0.385	0.61095	0.04252	1.67223
0.42233	0.41988	0.41467	0.50488	0.36934	0.88959	0.40167	0.61994	0.04721	1.73248
0.439	0.42645	0.43133	0.51074	0.386	0.9031	0.41834	0.62883	0.05388	1.79411
0.45567	0.43291	0.448	0.51594	0.40267	0.91552	0.435	0.63691	0.06223	1.85397
0.47234	0.43819	0.46466	0.52148	0.41934	0.92734	0.45167	0.64418	0.07323	1.91506
0.489	0.44417	0.48133	0.52648	0.436	0.93981	0.46834	0.65168	0.0879	1.9758
0.50567	0.44982	0.498	0.53156	0.45267	0.95272	0.48501	0.65946	0.10456	2.02771
0.52233	0.45487	0.51467	0.53726	0.46933	0.96523	0.50167	0.66639	0.12124	2.06192
0.53901	0.46055	0.53133	0.54178	0.486	0.97756	0.51834	0.6729	0.13789	2.09156
0.55567	0.46646	0.548	0.54685	0.50267	0.98957	0.535	0.67947	0.15456	2.11254
0.57233	0.47143	0.56467	0.55128	0.51933	1.002	0.55167	0.68564	0.17123	2.12721
0.58901	0.47547	0.58133	0.55549	0.536	1.0136	0.56834	0.6925	0.18789	2.13671
0.60567	0.47878	0.59801	0.55939	0.55267	1.02556	0.585	0.69888	0.20456	2.14533
0.62233	0.47978	0.61467	0.56322	0.56933	1.03714	0.60167	0.70558	0.22123	2.15253
0.639	0.48253	0.63134	0.56707	0.586	1.04862	0.61833	0.71209	0.23789	2.15782
0.65567	0.48605	0.648	0.5708	0.60266	1.06007	0.63501	0.71885	0.25456	2.16211
0.67233	0.49005	0.66467	0.57456	0.61933	1.07158	0.65167	0.7253	0.27123	2.16575
0.689	0.49216	0.68133	0.57795	0.636	1.08286	0.66834	0.73157	0.28789	2.16897
0.70567	0.49536	0.698	0.58196	0.65266	1.09412	0.685	0.73771	0.30457	2.17257
0.72233	0.49792	0.71467	0.58558	0.66934	1.1049	0.70167	0.74376	0.32123	2.17592
0.739	0.50225	0.73133	0.58974	0.686	1.11536	0.71834	0.74983	0.33789	2.17895
0.75567	0.50595	0.748	0.59381	0.70267	1.1252	0.735	0.75644	0.35457	2.18258
0.77234	0.50932	0.76466	0.597	0.71934	1.13527	0.75167	0.76222	0.37123	2.18609
0.789	0.51355	0.78133	0.60033	0.736	1.14529	0.76833	0.76814	0.3879	2.18953
0.80567	0.51679	0.798	0.60366	0.75267	1.1549	0.785	0.77366	0.40457	2.19305
0.82234	0.51992	0.81466	0.60728	0.76933	1.16513	0.80167	0.77941	0.42123	2.19646
0.839	0.52246	0.83134	0.61092	0.786	1.17548	0.81834	0.78535	0.4379	2.19997
0.85567	0.52645	0.848	0.61463	0.80267	1.18617	0.835	0.79101	0.45456	2.20354
0.87233	0.53038	0.86467	0.61826	0.81934	1.19652	0.85167	0.79802	0.47123	2.20711
0.88901	0.53421	0.88133	0.62152	0.836	1.20702	0.86834	0.8032	0.4879	2.21114
0.90566	0.53877	0.898	0.62495	0.85267	1.21788	0.88501	0.80882	0.50456	2.21515
0.92233	0.54284	0.91467	0.62829	0.86934	1.22845	0.90167	0.81483	0.52123	2.21964
0.939	0.54501	0.93133	0.6315	0.886	1.23888	0.91833	0.81962	0.5379	2.22435
0.95567	0.54805	0.948	0.6341	0.90267	1.24946	0.935	0.82568	0.55456	2.22937
0.97233	0.55162	0.96466	0.63736	0.91933	1.25992	0.95167	0.83122	0.57123	2.23415
0.989	0.55475	0.98134	0.63928	0.936	1.27039	0.96834	0.83599	0.5879	2.23895
1.00567	0.55732	0.998	0.64166	0.95267	1.28072	0.985	0.84073	0.60456	2.24387
1.02233	0.55976	1.01467	0.64024	0.96933	1.29098	1.00167	0.84585	0.62123	2.24904
1.039	0.56	1.03133	0.64184	0.986	1.30107	1.01833	0.8522	0.6379	2.25432
1.05567	0.56282	1.048	0.64414	1.00267	1.31111	1.03501	0.85774	0.65456	2.25953
1.07234	0.56618	1.06467	0.64662	1.01933	1.32112	1.05167	0.86352	0.67123	2.26493
1.089	0.56974	1.08133	0.64954	1.036	1.33087	1.06834	0.8687	0.6879	2.27003
1.10567	0.57315	1.098	0.6523	1.05267	1.34134	1.085	0.87324	0.70456	2.27585
1.12234	0.57597	1.11466	0.65507	1.06933	1.35162	1.10167	0.87893	0.72123	2.28139
1.139	0.57921	1.13134	0.65789	1.086	1.36166	1.11834	0.88437	0.7379	2.2868
1.15566	0.58207	1.148	0.66033	1.10266	1.37201	1.13501	0.89012	0.75456	2.29238
1.17234	0.58405	1.16467	0.6633	1.11934	1.38199	1.15167	0.89525	0.77123	2.298
1.18901	0.5835	1.18133	0.66616	1.136	1.39195	1.16833	0.90031	0.78789	2.30374
1.20567	0.5835	1.198	0.66944	1.15267	1.40209	1.185	0.90574	0.80456	2.31017
1.22233	0.58337	1.21467	0.67207	1.16934	1.41208	1.20167	0.91135	0.82123	2.31672
1.239	0.58318	1.23133	0.6753	1.186	1.42221	1.21834	0.91675	0.8379	2.32424
1.25567	0.58511	1.248	0.67837	1.20267	1.43214	1.235	0.92222	0.85456	2.33228
1.27233	0.58808	1.26466	0.68175	1.21934	1.44216	1.25167	0.9279	0.87123	2.34067
1.289	0.59115	1.28133	0.68492	1.236	1.45251	1.26834	0.934	0.88789	2.34956
1.30567	0.5945	1.298	0.68809	1.25267	1.46241	1.28501	0.93986	0.90456	2.35862
1.32233	0.57258	1.31466	0.6913	1.26933	1.47284	1.30167	0.94604	0.92123	2.36757
1.339	0.5348	1.33134	0.69277	1.286	1.48287	1.31833	0.95174	0.93789	2.37726
1.35567	0.51501	1.348	0.69424	1.30267	1.49299	1.335	0.95749	0.95457	2.38651
1.37233	0.46644	1.36467	0.69653	1.31933	1.50345	1.35167	0.9638	0.97123	2.39615
1.389	0.43037	1.38133	0.69956	1.336	1.51393	1.36834	0.96952	0.9879	2.4052
1.40567	0.39611	1.398	0.69981	1.35267	1.52452	1.385	0.97544	1.00456	2.41437
1.42234	0.37635	1.41466	0.70158	1.36933	1.53498	1.40167	0.98119	1.02123	2.42335
1.439	0.32152	1.43134	0.70339	1.386	1.54524	1.41834	0.98702	1.0379	2.43233
1.45	0.25734	1.448	0.70513	1.40267	1.55549	1.43501	0.99276	1.05457	2.44093
1.45233	0.18395	1.46467	0.70739	1.41933	1.56573	1.45167	0.998	1.07122	2.4506
1.454	0.11617	1.48134	0.70949	1.43601	1.57582	1.46833	1.00255	1.0879	2.4593
1.45633	0.04681	1.498	0.70923	1.45267	1.58584	1.485	1.00702	1.10456	2.46872
		1.51467	0.70899	1.46933	1.59555	1.50167	1.01202	1.12123	2.47832
		1.53133	0.7102	1.486	1.60523	1.51834	1.01727	1.1379	2.48706
		1.548	0.71212	1.50266	1.61478	1.535	1.02258	1.15456	2.49573
		1.56466	0.71388	1.51934	1.62471	1.55167	1.02791	1.17123	2.50503
		1.58133	0.71572	1.536	1.63503	1.56833	1.03245	1.1879	2.51398
		1.598	0.71735	1.55266	1.64521	1.58501	1.03723	1.20456	2.52297
		1.61466	0.71703	1.56934	1.65567	1.60167	1.04285	1.22122	2.53189
		1.63134	0.70523	1.586	1.66635	1.61833	1.04803	1.2379	2.54103
		1.648	0.69806	1.60267	1.67603	1.635	1.05312	1.25456	2.54982
		1.66467	0.69505	1.61934	1.686	1.65167	1.05833	1.27123	2.55922
		1.68133	0.69316	1.636	1.69608	1.66834	1.06383	1.2879	2.56809
		1.698	0.69248	1.65267	1.70538	1.68501	1.0695	1.30456	2.57673
		1.71467	0.69391	1.66934	1.71571	1.70167	1.0759	1.32123	2.58538
		1.73133	0.69607	1.686	1.72636	1.71833	1.08195	1.3379	2.59385
		1.748	0.69857	1.70267	1.73714	1.735	1.08817	1.35456	2.60255
		1.76466	0.70045	1.71933	1.74786	1.75167	1.09421	1.37123	2.611
		1.78134	0.70067	1.736	1.75785	1.76834	1.10025	1.3879	2.61968
		1.798	0.69713	1.75267	1.76643	1.785	1.1067	1.40456	2.62749
		1.81467	0.69658	1.76933	1.77709	1.80167	1.11276	1.42123	2.63582
		1.83133	0.69708	1.786	1.78796	1.81834	1.11897	1.4379	2.64456
		1.848	0.69677	1.80267	1.79887	1.83501	1.12508	1.45456	2.65296
		1.86467	0.6957	1.81933	1.81004	1.85167	1.1314	1.47123	2.66085
		1.88133	0.69645	1.836	1.82105	1.86833	1.13577	1.4879	2.66817
		1.898	0.69677	1.85267	1.83217	1.885	1.13598	1.50456	2.67486
		1.91466	0.69758	1.86933	1.84325	1.90167	1.1398	1.52123	2.68312
		1.93134	0.69866	1.886	1.85462	1.91834	1.14396	1.53789	2.69153
		1.948	0.69922	1.90267	1.86538	1.935	1.1486	1.55456	2.69872
		1.96467	0.69985	1.91933	1.8749	1.95167	1.15283	1.57123	2.70537
		1.98133	0.70173	1.936	1.88512	1.96834	1.15562	1.58789	2.71203
		1.998	0.69888	1.95266	1.89519	1.98501	1.15748	1.60456	2.71895
		2.01467	0.69008	1.96934	1.90538	2.00167	1.15661	1.62123	2.7263
		2.03133	0.68276	1.986	1.91571	2.01833	1.15273	1.63789	2.73421
		2.048	0.67219	2.00266	1.92473	2.035	1.14408	1.65457	2.74196
		2.06466	0.65312	2.01934	1.93334	2.05167	1.13242	1.67123	2.75137
		2.08134	0.63622	2.036	1.94253	2.06834	1.10405	1.68789	2.75989
		2.09767	0.5749	2.05266	1.95176	2.085	1.07088	1.70456	2.76823
		2.107	0.51013	2.06934	1.96144	2.09834	1.01285	1.72123	2.7784
		2.11067	0.44096	2.086	1.97113	2.11133	0.95539	1.73789	2.7889
		2.113	0.37131	2.10267	1.98011	2.12401	0.89745	1.75457	2.79981
		2.11467	0.30307	2.11934	1.98943	2.13167	0.83951	1.77123	2.81054
		2.116	0.22124	2.136	1.99844	2.139	0.78213	1.78789	2.82126
		2.117	0.15962	2.15267	2.00474	2.14267	0.71895	1.80457	2.83099
		2.11834	0.08911	2.16933	2.01118	2.14367	0.6556	1.82123	2.83957
		2.12	0.02735	2.186	2.01964	2.14434	0.59455	1.8379	2.84729
				2.20267	2.02818	2.145	0.52032	1.85457	2.85561
				2.21933	2.03652	2.14567	0.44176	1.87123	2.86413
				2.236	2.0443	2.14633	0.36361	1.8879	2.87285
				2.25267	2.05147	2.147	0.28988	1.90457	2.88221
				2.26933	2.05856	2.14767	0.22326	1.92123	2.88856
				2.286	2.0657	2.14833	0.16517	1.9379	2.89676
				2.30267	2.07244	2.14934	0.09541	1.95456	2.90491
				2.31933	2.07852	2.15067	0.03251	1.97123	2.91132
				2.336	2.0846			1.9879	2.91491
				2.35266	2.08931			2.00456	2.92004
				2.36934	2.09026			2.02123	2.92642
				2.386	2.08978			2.0379	2.93317
				2.40266	2.09102			2.05456	2.93744
				2.41934	2.09155			2.07123	2.93731
				2.436	2.07387			2.0879	2.93877
				2.45266	2.04913			2.10456	2.9399
				2.466	1.99549			2.12123	2.93712
				2.48067	1.94094			2.1379	2.93433
				2.49234	1.88768			2.15456	2.92999
				2.501	1.83442			2.17123	2.92364
				2.50334	1.75644			2.18789	2.91943
				2.504	1.64089			2.20456	2.90944
				2.50433	1.56091			2.22123	2.88598
				2.50467	1.47253			2.23789	2.8646
				2.505	1.37718			2.25456	2.82918
				2.50533	1.27671			2.2679	2.76848
				2.50566	1.17422			2.2719	2.7038
				2.506	1.07198			2.27423	2.63424
				2.50633	0.97096			2.27589	2.56693
				2.50667	0.87228			2.27723	2.49952
				2.507	0.77705			2.27823	2.43832
				2.50733	0.68624			2.27923	2.36746
				2.50767	0.60038			2.28023	2.28806
				2.508	0.51977			2.28123	2.19901
				2.50833	0.44491			2.2819	2.13245
				2.50867	0.37587			2.28256	2.05118
				2.509	0.31277			2.2829	1.99018
				2.50933	0.25559			2.28323	1.90826
				2.51	0.15826			2.28356	1.81043
				2.51067	0.08207			2.2839	1.70323
				2.51134	0.02457			2.28423	1.58955
								2.28456	1.47109
								2.28489	1.35038
								2.28523	1.23016
								2.28556	1.11192
								2.2859	0.99675
								2.28623	0.88592
								2.28656	0.78029
								2.28689	0.68059
								2.28722	0.58719
								2.28756	0.50045
								2.28789	0.42063
								2.28823	0.34766
								2.28856	0.28163
								2.28923	0.16957
								2.28989	0.08243
								2.29056	0.0173

## Sheet: Figure 2b
		Aspect ratio	Modulus	SD of modulus
			(MPa)	(MPa)
	0	0	5.5	1.43
	Laponite	20	5.18	1.89
	Small-Hec	440	11.72	4.03
	Mt	150	6.49	1.56
	Hec	22500	50.03	3.88

## Sheet: Figure 2c
40wt%		50 wt%		54 wt%		58 wt%		62 wt%
Strain	Stress	Strain	Stress	Strain	Stress	Strain	Stress	Strain	Stress
(mm/mm)	(MPa)	(mm/mm)	(MPa)	(mm/mm)	(MPa)	(mm/mm)	(MPa)	(mm/mm)	(MPa)
0	0.0004	0	0.00056	0	5e-05	0	-0.00031	0	0
0.01511	0.02822	0.01516	0.0386	0.00917	0.0598	0.00676	0.06202	0.0031	0.06704
0.03312	0.05976	0.0283	0.11093	0.01556	0.12359	0.01119	0.12324	0.00552	0.13988
0.04998	0.07742	0.04361	0.18367	0.02083	0.18357	0.01515	0.18813	0.00714	0.20162
0.06666	0.09093	0.06032	0.24292	0.02726	0.2457	0.01897	0.25202	0.00874	0.27425
0.08333	0.10184	0.077	0.28382	0.03687	0.30694	0.023	0.31605	0.00993	0.33508
0.1	0.11009	0.09366	0.31313	0.05031	0.36766	0.02725	0.37589	0.0111	0.39998
0.11666	0.11773	0.11034	0.33583	0.067	0.42042	0.03279	0.4386	0.01225	0.46786
0.13333	0.12332	0.127	0.35284	0.08367	0.45667	0.0389	0.50037	0.0134	0.53723
0.15	0.12918	0.14367	0.36737	0.10034	0.48231	0.04629	0.56018	0.01452	0.60715
0.16667	0.1335	0.16033	0.37884	0.117	0.50158	0.05499	0.62032	0.01563	0.67699
0.18333	0.13786	0.17701	0.38953	0.13367	0.51574	0.067	0.68071	0.01674	0.74584
0.2	0.14171	0.19366	0.39928	0.15034	0.5282	0.08367	0.73967	0.01783	0.81292
0.21666	0.14558	0.21034	0.40692	0.167	0.53848	0.10033	0.77931	0.01892	0.87795
0.23334	0.14901	0.227	0.41408	0.18366	0.5478	0.11701	0.80674	0.01999	0.9408
0.25	0.15286	0.24367	0.42067	0.20034	0.5565	0.13367	0.82705	0.02106	1.00071
0.26666	0.15568	0.26033	0.4264	0.217	0.56341	0.15034	0.844	0.02247	1.07552
0.28333	0.15846	0.277	0.43207	0.23367	0.57054	0.167	0.85676	0.02387	1.14478
0.3	0.16109	0.29366	0.43781	0.25034	0.57656	0.18367	0.86951	0.02526	1.20882
0.31666	0.16388	0.31034	0.44226	0.267	0.58262	0.20033	0.8806	0.02698	1.28132
0.33333	0.16632	0.327	0.44676	0.28367	0.58862	0.21701	0.89033	0.02869	1.34538
0.35	0.16859	0.34367	0.45117	0.30033	0.59435	0.23366	0.90054	0.03073	1.41297
0.36666	0.17058	0.36033	0.45581	0.317	0.59982	0.25034	0.90916	0.03311	1.48061
0.38334	0.17285	0.377	0.45989	0.33367	0.60489	0.267	0.91833	0.03581	1.54747
0.4	0.1746	0.39367	0.46382	0.35033	0.61038	0.28367	0.92678	0.03883	1.61058
0.41667	0.17641	0.41033	0.467	0.367	0.61471	0.30034	0.93516	0.04252	1.67223
0.43333	0.17824	0.427	0.4708	0.38367	0.61986	0.317	0.94313	0.04721	1.73248
0.45	0.17976	0.44367	0.474	0.40033	0.62474	0.33367	0.95123	0.05388	1.79411
0.46666	0.18177	0.46033	0.47767	0.417	0.62905	0.35033	0.95911	0.06223	1.85397
0.48334	0.18314	0.477	0.48045	0.43367	0.63368	0.367	0.96507	0.07323	1.91506
0.5	0.18483	0.49367	0.48392	0.45033	0.63816	0.38367	0.97259	0.0879	1.9758
0.51666	0.18611	0.51033	0.48668	0.467	0.64237	0.40034	0.97981	0.10456	2.02771
0.53334	0.18755	0.527	0.48931	0.48367	0.64657	0.417	0.98638	0.12124	2.06192
0.55	0.18899	0.54366	0.49253	0.50033	0.6507	0.43367	0.9923	0.13789	2.09156
0.56666	0.19028	0.56033	0.49577	0.517	0.65459	0.45033	0.99764	0.15456	2.11254
0.58333	0.19151	0.577	0.49831	0.53367	0.65835	0.467	1.00386	0.17123	2.12721
0.60001	0.19261	0.59367	0.50124	0.55033	0.66252	0.48366	1.01015	0.18789	2.13671
0.61666	0.1937	0.61033	0.50301	0.567	0.66589	0.50034	1.0166	0.20456	2.14533
0.63333	0.19481	0.62701	0.5061	0.58367	0.66975	0.51699	1.02183	0.22123	2.15253
0.65	0.19597	0.64366	0.50912	0.60034	0.67336	0.53367	1.02792	0.23789	2.15782
0.66666	0.1974	0.66034	0.51121	0.617	0.67728	0.55033	1.03404	0.25456	2.16211
0.68333	0.19877	0.677	0.51403	0.63366	0.6804	0.56701	1.03845	0.27123	2.16575
0.7	0.19966	0.69367	0.51588	0.65034	0.68419	0.58367	1.04469	0.28789	2.16897
0.71667	0.20093	0.71033	0.51833	0.667	0.6878	0.60034	1.04926	0.30457	2.17257
0.73333	0.20179	0.72701	0.52102	0.68367	0.69114	0.617	1.05708	0.32123	2.17592
0.75001	0.20288	0.74366	0.52254	0.70034	0.69421	0.63367	1.0615	0.33789	2.17895
0.76666	0.20383	0.76034	0.52493	0.717	0.69769	0.65034	1.06699	0.35457	2.18258
0.78334	0.20465	0.777	0.52711	0.73366	0.70139	0.667	1.07211	0.37123	2.18609
0.8	0.20535	0.79367	0.52966	0.75033	0.7046	0.68367	1.07599	0.3879	2.18953
0.81666	0.20637	0.81033	0.5324	0.76701	0.70823	0.70033	1.0809	0.40457	2.19305
0.83333	0.20704	0.827	0.53467	0.78367	0.7114	0.717	1.08598	0.42123	2.19646
0.85	0.20788	0.84366	0.53674	0.80033	0.71443	0.73366	1.09204	0.4379	2.19997
0.86666	0.20868	0.86034	0.53871	0.81701	0.71742	0.75034	1.09727	0.45456	2.20354
0.88333	0.20945	0.877	0.54091	0.83367	0.7211	0.767	1.10234	0.47123	2.20711
0.90001	0.21007	0.89367	0.54279	0.85033	0.72423	0.78367	1.10606	0.4879	2.21114
0.91666	0.21065	0.91033	0.5447	0.867	0.7272	0.80033	1.10975	0.50456	2.21515
0.93333	0.21153	0.927	0.54698	0.88367	0.73018	0.817	1.11426	0.52123	2.21964
0.95	0.21214	0.94367	0.54885	0.90033	0.73317	0.83367	1.11883	0.5379	2.22435
0.96666	0.21276	0.96033	0.55043	0.917	0.73632	0.85034	1.124	0.55456	2.22937
0.98333	0.21343	0.977	0.55251	0.93367	0.73974	0.867	1.12901	0.57123	2.23415
1.00001	0.21393	0.99367	0.55383	0.95033	0.74253	0.88367	1.13386	0.5879	2.23895
1.01667	0.21438	1.01033	0.55595	0.967	0.74555	0.90033	1.1382	0.60456	2.24387
1.03333	0.21526	1.027	0.55772	0.98367	0.74863	0.917	1.1427	0.62123	2.24904
1.05001	0.21592	1.04367	0.55963	1.00033	0.75187	0.93367	1.14789	0.6379	2.25432
1.06666	0.21639	1.06033	0.56139	1.017	0.75488	0.95033	1.15208	0.65456	2.25953
1.08333	0.21719	1.077	0.56334	1.03367	0.75778	0.967	1.1567	0.67123	2.26493
1.1	0.21755	1.09366	0.56548	1.05034	0.76056	0.98367	1.16162	0.6879	2.27003
1.11667	0.21803	1.11034	0.56719	1.067	0.76377	1.00034	1.16635	0.70456	2.27585
1.13333	0.21834	1.127	0.56905	1.08367	0.76713	1.017	1.17079	0.72123	2.28139
1.15	0.21877	1.14367	0.57077	1.10034	0.76994	1.03367	1.17552	0.7379	2.2868
1.16666	0.21932	1.16033	0.57247	1.117	0.77329	1.05033	1.18035	0.75456	2.29238
1.18333	0.2201	1.177	0.57459	1.13367	0.77604	1.06701	1.18559	0.77123	2.298
1.2	0.22041	1.19366	0.57633	1.15034	0.7792	1.08367	1.19045	0.78789	2.30374
1.21666	0.22093	1.21034	0.5776	1.167	0.7822	1.10034	1.19477	0.80456	2.31017
1.23333	0.22149	1.227	0.5796	1.18366	0.78491	1.117	1.1995	0.82123	2.31672
1.25	0.22198	1.24367	0.5813	1.20033	0.78811	1.13367	1.20398	0.8379	2.32424
1.26666	0.2226	1.26033	0.58278	1.21701	0.7912	1.15033	1.20936	0.85456	2.33228
1.28333	0.2228	1.277	0.5844	1.23367	0.79376	1.16701	1.21398	0.87123	2.34067
1.3	0.22301	1.29366	0.58614	1.25033	0.79691	1.18366	1.21935	0.88789	2.34956
1.31667	0.22361	1.31034	0.58804	1.26701	0.79978	1.20033	1.22399	0.90456	2.35862
1.33333	0.22406	1.327	0.58928	1.28367	0.80317	1.217	1.22947	0.92123	2.36757
1.35001	0.22463	1.34367	0.5905	1.30033	0.80591	1.23366	1.23454	0.93789	2.37726
1.36667	0.22499	1.36033	0.59244	1.317	0.80879	1.25034	1.23984	0.95457	2.38651
1.38333	0.22512	1.377	0.59342	1.33367	0.81191	1.267	1.24428	0.97123	2.39615
1.4	0.22538	1.39367	0.59482	1.35033	0.81447	1.28367	1.24925	0.9879	2.4052
1.41667	0.22573	1.41034	0.59655	1.367	0.81752	1.30033	1.25397	1.00456	2.41437
1.43333	0.22572	1.427	0.59836	1.38367	0.82008	1.317	1.25945	1.02123	2.42335
1.45	0.22548	1.44367	0.59936	1.40033	0.82347	1.33367	1.26505	1.0379	2.43233
1.46666	0.22576	1.46033	0.60147	1.417	0.82687	1.35034	1.27012	1.05457	2.44093
1.48333	0.22592	1.477	0.60278	1.43367	0.83019	1.367	1.27532	1.07122	2.4506
1.5	0.22609	1.49367	0.60513	1.45033	0.83353	1.38367	1.28031	1.0879	2.4593
1.51666	0.22628	1.51033	0.60768	1.467	0.83657	1.40033	1.28623	1.10456	2.46872
1.53334	0.22646	1.527	0.60969	1.48367	0.83952	1.417	1.29203	1.12123	2.47832
1.55	0.22671	1.54366	0.61144	1.50034	0.84268	1.43367	1.29803	1.1379	2.48706
1.56666	0.22673	1.56033	0.61328	1.517	0.84588	1.45034	1.30301	1.15456	2.49573
1.58333	0.22678	1.577	0.61539	1.53367	0.84924	1.467	1.30874	1.17123	2.50503
1.6	0.2267	1.59367	0.61822	1.55034	0.85253	1.48367	1.31396	1.1879	2.51398
1.61667	0.22691	1.61033	0.62054	1.567	0.85544	1.50033	1.31944	1.20456	2.52297
1.63333	0.22708	1.627	0.62307	1.58367	0.85809	1.517	1.32621	1.22122	2.53189
1.65001	0.22727	1.64366	0.62492	1.60034	0.8613	1.53367	1.33064	1.2379	2.54103
1.66666	0.22798	1.66034	0.62736	1.617	0.86444	1.55034	1.3357	1.25456	2.54982
1.68334	0.22846	1.677	0.63025	1.63367	0.8676	1.567	1.34032	1.27123	2.55922
1.7	0.22904	1.69367	0.63259	1.65033	0.87085	1.58366	1.34585	1.2879	2.56809
1.71666	0.22965	1.71033	0.63503	1.66701	0.87482	1.60034	1.35159	1.30456	2.57673
1.73333	0.23027	1.727	0.63683	1.68367	0.87729	1.617	1.35687	1.32123	2.58538
1.75	0.23048	1.74366	0.63922	1.70033	0.8793	1.63367	1.36239	1.3379	2.59385
1.76666	0.23085	1.76034	0.6416	1.717	0.88201	1.65033	1.3668	1.35456	2.60255
1.78333	0.23082	1.777	0.64334	1.73367	0.88479	1.66701	1.37143	1.37123	2.611
1.80001	0.23106	1.79367	0.64542	1.75033	0.88852	1.68366	1.37638	1.3879	2.61968
1.81666	0.23101	1.81033	0.64742	1.767	0.89158	1.70034	1.38121	1.40456	2.62749
1.83333	0.23145	1.827	0.64906	1.78367	0.89452	1.717	1.38667	1.42123	2.63582
1.85	0.2317	1.84367	0.65156	1.80033	0.89764	1.73367	1.39091	1.4379	2.64456
1.86666	0.23206	1.86034	0.65317	1.817	0.89998	1.75033	1.39618	1.45456	2.65296
1.88333	0.23219	1.877	0.65512	1.83367	0.90247	1.767	1.40097	1.47123	2.66085
1.90001	0.23219	1.89367	0.65653	1.85033	0.90569	1.78367	1.40586	1.4879	2.66817
1.91667	0.23255	1.91033	0.65904	1.867	0.90871	1.80033	1.41079	1.50456	2.67486
1.93333	0.23282	1.927	0.66075	1.88367	0.91216	1.817	1.41564	1.52123	2.68312
1.95001	0.2326	1.94367	0.66279	1.90033	0.91484	1.83367	1.42043	1.53789	2.69153
1.96666	0.23213	1.96033	0.66412	1.917	0.918	1.85034	1.42506	1.55456	2.69872
1.98334	0.23306	1.977	0.66597	1.93367	0.92137	1.867	1.42912	1.57123	2.70537
2	0.23406	1.99367	0.66737	1.95034	0.92462	1.88367	1.43339	1.58789	2.71203
2.01666	0.23379	2.01034	0.66913	1.967	0.92773	1.90033	1.43722	1.60456	2.71895
2.03333	0.23379	2.027	0.67047	1.98367	0.92986	1.917	1.44158	1.62123	2.7263
2.05	0.23316	2.04367	0.67168	2.00034	0.93349	1.93367	1.44627	1.63789	2.73421
2.06666	0.23334	2.06033	0.67288	2.017	0.93621	1.95034	1.45112	1.65457	2.74196
2.08333	0.23404	2.077	0.6751	2.03366	0.93927	1.967	1.45608	1.67123	2.75137
2.1	0.23433	2.09367	0.67708	2.05034	0.94236	1.98367	1.46089	1.68789	2.75989
2.11666	0.23439	2.11034	0.67902	2.067	0.9457	2.00033	1.46547	1.70456	2.76823
2.13333	0.23394	2.127	0.6809	2.08367	0.94882	2.017	1.46994	1.72123	2.7784
2.15001	0.23427	2.14367	0.68316	2.10033	0.95152	2.03366	1.4747	1.73789	2.7889
2.16666	0.23454	2.16033	0.68531	2.11701	0.95434	2.05034	1.47977	1.75457	2.79981
2.18333	0.23465	2.177	0.68746	2.13367	0.95716	2.067	1.48461	1.77123	2.81054
2.20001	0.23477	2.19367	0.68906	2.15033	0.95992	2.08367	1.48942	1.78789	2.82126
2.21667	0.2348	2.21034	0.69088	2.167	0.96327	2.10033	1.49425	1.80457	2.83099
2.23333	0.23466	2.227	0.69274	2.18367	0.9668	2.117	1.49836	1.82123	2.83957
2.25	0.23477	2.24367	0.69443	2.20033	0.97009	2.13367	1.50268	1.8379	2.84729
2.26666	0.23452	2.26033	0.69611	2.217	0.97323	2.15033	1.50756	1.85457	2.85561
2.28333	0.23452	2.277	0.69669	2.23367	0.97646	2.167	1.5129	1.87123	2.86413
2.3	0.23448	2.29366	0.69785	2.25033	0.97979	2.18366	1.51801	1.8879	2.87285
2.31666	0.23437	2.31034	0.69905	2.267	0.98288	2.20034	1.52337	1.90457	2.88221
2.33333	0.23466	2.327	0.70083	2.28367	0.98662	2.217	1.52835	1.92123	2.88856
2.35	0.23474	2.34367	0.70243	2.30033	0.99029	2.23367	1.53206	1.9379	2.89676
2.36666	0.23495	2.36033	0.70395	2.317	0.99342	2.25033	1.53632	1.95456	2.90491
2.38333	0.23491	2.377	0.70539	2.33367	0.99656	2.267	1.54129	1.97123	2.91132
2.4	0.2349	2.39367	0.70704	2.35033	1.00031	2.28366	1.54623	1.9879	2.91491
2.41666	0.2352	2.41034	0.70888	2.367	1.00315	2.30034	1.55082	2.00456	2.92004
2.43333	0.23563	2.427	0.71086	2.38367	1.00638	2.317	1.55585	2.02123	2.92642
2.45	0.23553	2.44367	0.71258	2.40034	1.00925	2.33367	1.56122	2.0379	2.93317
2.46667	0.2359	2.46034	0.7145	2.417	1.01334	2.35033	1.56702	2.05456	2.93744
2.48333	0.23596	2.477	0.71619	2.43367	1.01652	2.367	1.57227	2.07123	2.93731
2.50001	0.2359	2.49367	0.71809	2.45034	1.02018	2.38367	1.57832	2.0879	2.93877
2.51667	0.23626	2.51033	0.72027	2.467	1.02338	2.40034	1.58413	2.10456	2.9399
2.53333	0.23616	2.527	0.72236	2.48367	1.02586	2.417	1.59042	2.12123	2.93712
2.55	0.2365	2.54367	0.72378	2.50034	1.02928	2.43367	1.59626	2.1379	2.93433
2.56666	0.23672	2.56034	0.72537	2.517	1.03219	2.45033	1.60299	2.15456	2.92999
2.58333	0.2371	2.577	0.72733	2.53367	1.03578	2.467	1.60936	2.17123	2.92364
2.6	0.23714	2.59367	0.72916	2.55034	1.03903	2.48367	1.61581	2.18789	2.91943
2.61666	0.23736	2.61033	0.73079	2.567	1.04242	2.50033	1.62145	2.20456	2.90944
2.63333	0.23749	2.627	0.7326	2.58367	1.04636	2.517	1.62792	2.22123	2.88598
2.65	0.23765	2.64366	0.73391	2.60033	1.04937	2.53366	1.63449	2.23789	2.8646
2.66666	0.23744	2.66034	0.7356	2.617	1.05275	2.55034	1.63972	2.25456	2.82918
2.68333	0.23785	2.677	0.73747	2.63367	1.05573	2.567	1.64378	2.2679	2.76848
2.7	0.23769	2.69367	0.73872	2.65033	1.05906	2.58367	1.64904	2.2719	2.7038
2.71666	0.23783	2.71033	0.74033	2.667	1.06246	2.60033	1.6546	2.27423	2.63424
2.73334	0.23834	2.72701	0.74143	2.68367	1.06655	2.61701	1.65709	2.27589	2.56693
2.75	0.23837	2.74366	0.7433	2.70033	1.0713	2.63366	1.65858	2.27723	2.49952
2.76667	0.23885	2.76034	0.74404	2.717	1.07517	2.65034	1.62508	2.27823	2.43832
2.78333	0.23882	2.777	0.74209	2.73367	1.07858	2.652	1.55607	2.27923	2.36746
2.8	0.23875	2.79367	0.74258	2.75033	1.08255	2.65267	1.48853	2.28023	2.28806
2.81666	0.23888	2.81033	0.74345	2.767	1.08608	2.65333	1.36243	2.28123	2.19901
2.83333	0.23928	2.827	0.74446	2.78367	1.0901	2.65367	1.28547	2.2819	2.13245
2.85	0.23927	2.84367	0.74597	2.80034	1.09407	2.654	1.20308	2.28256	2.05118
2.86667	0.23927	2.86034	0.74724	2.817	1.09714	2.65433	1.11657	2.2829	1.99018
2.88333	0.23923	2.877	0.74906	2.83367	1.10042	2.65467	1.02789	2.28323	1.90826
2.9	0.23908	2.89367	0.75016	2.85034	1.10386	2.655	0.93915	2.28356	1.81043
2.91666	0.23923	2.91033	0.75173	2.867	1.1073	2.65533	0.8515	2.2839	1.70323
2.93333	0.23911	2.927	0.753	2.88367	1.1109	2.65567	0.76579	2.28423	1.58955
2.95	0.23908	2.94367	0.75442	2.90034	1.11503	2.656	0.683	2.28456	1.47109
2.96666	0.23906	2.96034	0.75517	2.917	1.11905	2.65633	0.60386	2.28489	1.35038
2.98333	0.2392	2.977	0.75571	2.93366	1.12277	2.65667	0.529	2.28523	1.23016
3	0.23916	2.99367	0.75682	2.95034	1.12622	2.657	0.45871	2.28556	1.11192
3.01666	0.23933	3.01034	0.75724	2.967	1.13047	2.65733	0.39329	2.2859	0.99675
3.03333	0.23937	3.027	0.75674	2.98366	1.13428	2.65767	0.33298	2.28623	0.88592
3.05	0.23918	3.04367	0.75657	3.00034	1.13582	2.65834	0.22775	2.28656	0.78029
3.06666	0.23925	3.06033	0.75596	3.01701	1.13886	2.659	0.14255	2.28689	0.68059
3.08333	0.23948	3.077	0.75635	3.03366	1.14222	2.65967	0.07586	2.28722	0.58719
3.10001	0.23904	3.09367	0.75718	3.05033	1.14558	2.66067	0.00563	2.28756	0.50045
3.11666	0.23896	3.11034	0.75811	3.067	1.14901			2.28789	0.42063
3.13333	0.23892	3.127	0.75733	3.08367	1.15214			2.28823	0.34766
3.15	0.23848	3.14367	0.75819	3.10033	1.1542			2.28856	0.28163
3.16666	0.23871	3.16033	0.75958	3.117	1.15498			2.28923	0.16957
3.18333	0.23862	3.177	0.76127	3.13367	1.15522			2.28989	0.08243
3.2	0.2384	3.19366	0.76283	3.15033	1.15212			2.29056	0.0173
3.21666	0.2386	3.21034	0.76349	3.167	1.15232
3.23333	0.23886	3.227	0.76477	3.18367	1.15347
3.25001	0.23874	3.24367	0.76615	3.20033	1.15385
3.26666	0.2387	3.26033	0.76735	3.217	1.1536
3.28333	0.23854	3.27701	0.76688	3.23367	1.1545
3.3	0.2386	3.29367	0.76691	3.25034	1.15708
3.31666	0.23874	3.31034	0.76736	3.267	1.15914
3.33333	0.23863	3.327	0.76819	3.28367	1.15832
3.35001	0.23851	3.34367	0.7685	3.30034	1.16026
3.36667	0.23826	3.36033	0.76782	3.317	1.16096
3.38333	0.23799	3.377	0.76404	3.33367	1.16196
3.40001	0.23786	3.39367	0.75514	3.35034	1.15981
3.41666	0.23805	3.41034	0.75283	3.363	1.10017
3.43333	0.23809	3.42034	0.664	3.369	1.03756
3.45	0.23821	3.421	0.59029	3.37267	0.97352
3.46667	0.23833	3.42167	0.50762	3.37767	0.9131
3.48333	0.2384	3.42233	0.4237	3.39267	0.85293
3.50001	0.23822	3.423	0.34301	3.39967	0.79229
3.51667	0.23851	3.42367	0.26898	3.40167	0.70283
3.53333	0.23836	3.42467	0.17397	3.40233	0.62438
3.55	0.23824	3.42567	0.10035	3.403	0.53696
3.56666	0.23796	3.42734	0.02258	3.40366	0.44768
3.58333	0.23797	3.444	0.0125	3.40433	0.36168
3.6	0.23787			3.405	0.28218
3.61666	0.23797			3.40567	0.21142
3.63333	0.23796			3.40633	0.15087
3.65001	0.23786			3.40734	0.0796
3.66667	0.23825			3.40867	0.01713
3.68333	0.23822			3.42533	0.0052
3.70001	0.23799
3.71666	0.23796
3.73333	0.23769
3.75	0.23775
3.76666	0.23791
3.78333	0.23795
3.8	0.23793
3.81666	0.23811
3.83333	0.23796
3.85	0.23815
3.86667	0.23802
3.88333	0.23815
3.9	0.23795
3.91666	0.23834
3.93333	0.2385
3.95	0.23833
3.96666	0.23863
3.98333	0.23903
4	0.23909
4.01666	0.23923
4.03333	0.23942
4.05	0.23944
4.06666	0.23976
4.08333	0.24013
4.1	0.24009
4.11666	0.24011
4.13333	0.24026
4.15	0.24013
4.16666	0.24037
4.18333	0.24068
4.2	0.24049
4.21666	0.24068
4.23333	0.24074
4.25001	0.24095
4.26666	0.24087
4.28333	0.24124
4.3	0.2412
4.31666	0.24113
4.33333	0.24107
4.35	0.24127
4.36666	0.24142
4.38333	0.24138
4.4	0.24119
4.41666	0.24141
4.43333	0.24177
4.45	0.24173
4.46666	0.24197
4.48333	0.24208
4.50001	0.24231
4.51667	0.2422
4.53333	0.242
4.55001	0.24188
4.56666	0.24207
4.58333	0.24217
4.6	0.24237
4.61666	0.24265
4.63333	0.24262
4.65	0.24272
4.66666	0.2429
4.68333	0.24287
4.7	0.24258
4.71666	0.2428
4.73333	0.24292
4.75	0.24298
4.76666	0.24314
4.78333	0.24317
4.8	0.24322
4.81667	0.24332
4.83333	0.24335
4.85001	0.2432
4.86666	0.24329
4.88333	0.2433
4.9	0.24318
4.91667	0.24351
4.93333	0.2435
4.95	0.24354
4.96666	0.24371
4.98333	0.2437
5.00001	0.2437
5.01666	0.24377
5.03333	0.24382
5.05	0.24374
5.06666	0.24369
5.08333	0.24359
5.1	0.24373
5.11667	0.24413
5.13333	0.2442
5.15001	0.24415
5.16667	0.24395
5.18333	0.24438
5.2	0.24422
5.21666	0.24425
5.23333	0.24422
5.25	0.24445
5.26666	0.24485
5.28333	0.24481
5.3	0.2448
5.31666	0.24493
5.33333	0.24514
5.35	0.24478
5.36667	0.24481
5.38333	0.24492
5.40001	0.24483
5.41667	0.24509
5.43333	0.24546
5.45	0.24551
5.46666	0.24556
5.48334	0.24577
5.5	0.24558
5.51666	0.24597
5.53333	0.24593
5.55001	0.2458
5.56666	0.24593
5.58333	0.24598
5.6	0.24619
5.61666	0.2464
5.63333	0.24645
5.65	0.24637
5.66666	0.2464
5.68333	0.2468
5.70001	0.24634
5.71666	0.24632
5.73333	0.2465
5.75	0.24652
5.76666	0.24658
5.78333	0.24662
5.80001	0.24688
5.81666	0.24696
5.83333	0.24682
5.85	0.24715
5.86666	0.2472
5.88333	0.24734
5.9	0.24745
5.91666	0.24772
5.93333	0.24795
5.95	0.24804
5.96666	0.24843
5.98333	0.24858
6.00001	0.2491
6.01666	0.24954
6.03333	0.24961
6.05	0.24969
6.06667	0.25011
6.08333	0.25045
6.1	0.25058
6.11667	0.25069
6.13333	0.25104
6.15	0.25134
6.16667	0.25157
6.18333	0.25172
6.2	0.2519
6.21667	0.25245
6.23333	0.25264
6.25	0.25257
6.26666	0.25303
6.28333	0.2532
6.3	0.25322
6.31666	0.25381
6.33333	0.25439
6.35	0.25461
6.36667	0.25493
6.38333	0.25541
6.4	0.25556
6.41667	0.25579
6.43333	0.25644
6.45	0.25635
6.46667	0.25653
6.48333	0.25706
6.5	0.25717
6.51666	0.25752
6.53333	0.25786
6.55	0.25832
6.56667	0.25833
6.58333	0.2587
6.60001	0.25908
6.61666	0.25931
6.63333	0.25924
6.65	0.25923
6.66666	0.25947
6.68333	0.25998
6.7	0.26025
6.71666	0.26061
6.73333	0.26106
6.75	0.26136
6.76666	0.26171
6.78333	0.26197
6.8	0.2623
6.81666	0.26278
6.83333	0.26293
6.85001	0.26292
6.86667	0.26163
6.88333	0.26176
6.9	0.26189
6.91666	0.26181
6.93333	0.26189
6.95	0.26214
6.96667	0.26264
6.98333	0.26292
7.00001	0.26313
7.01666	0.2637
7.03333	0.26342
7.05	0.26349
7.06666	0.26376
7.08333	0.26404
7.1	0.2642
7.11667	0.26445
7.13333	0.26482
7.15001	0.26525
7.16667	0.26536
7.18333	0.26518
7.2	0.26535
7.21667	0.26594
7.23333	0.26641
7.25001	0.26665
7.26666	0.26706
7.28333	0.26707
7.3	0.26728
7.31666	0.26766
7.33333	0.26787
7.35	0.26817
7.36667	0.26851
7.38333	0.2691
7.4	0.26869
7.41667	0.26901
7.43333	0.26939
7.45	0.26963
7.46667	0.26992
7.48333	0.27021
7.5	0.27044
7.51667	0.26902
7.53333	0.2672
7.55	0.26683
7.56666	0.26711
7.58333	0.26735
7.6	0.2677
7.61666	0.26796
7.63333	0.26833
7.65	0.26872
7.66667	0.26905
7.68333	0.26987
7.7	0.27022
7.71667	0.27083
7.73333	0.27123
7.75	0.27109
7.76666	0.27138
7.78333	0.27144
7.8	0.27059
7.81666	0.27043
7.83333	0.26963
7.85	0.26988
7.86667	0.27009
7.88333	0.27041
7.9	0.27087
7.91666	0.27105
7.93333	0.27152
7.95	0.27128
7.96666	0.27157
7.98333	0.27205
8	0.27224
8.01666	0.27267
8.03333	0.27277
8.05001	0.2726
8.06666	0.2729
8.08333	0.27279
8.1	0.27274
8.11666	0.27343
8.13333	0.27392
8.15	0.27395
8.16666	0.274
8.18333	0.27453
8.2	0.27465
8.21666	0.27449
8.23333	0.27437
8.25	0.27435
8.26667	0.27449
8.28333	0.27487
8.30001	0.275
8.31666	0.2757
8.33333	0.27623
8.35001	0.27663
8.36666	0.27694
8.38333	0.27662
8.4	0.27589
8.41667	0.27532
8.43333	0.2753
8.45001	0.27502
8.46667	0.27563
8.48333	0.27551
8.5	0.27561
8.51667	0.276
8.53333	0.27572
8.55	0.27579
8.56666	0.27568
8.58333	0.27558
8.60001	0.27581
8.61667	0.27612
8.63333	0.27617
8.65	0.27666
8.66667	0.27639
8.68333	0.27641
8.7	0.27608
8.71667	0.2761
8.73333	0.27657
8.75	0.2768
8.76666	0.27641
8.78333	0.27609
8.8	0.27618
8.81667	0.27693
8.83333	0.27692
8.85	0.27688
8.86666	0.2768
8.88333	0.2772
8.9	0.27747
8.91667	0.27744
8.93333	0.27775
8.95	0.27735
8.96667	0.27761
8.98333	0.27751
9	0.27769
9.01666	0.27823
9.03333	0.27791
9.05	0.27778
9.06666	0.27824
9.08333	0.27821
9.1	0.27839
9.11666	0.27829
9.13333	0.27864
9.15	0.27773
9.16667	0.27669
9.18333	0.27655
9.2	0.27623
9.21667	0.2756
9.23333	0.27573
9.25	0.27545
9.26666	0.27559
9.28333	0.27558
9.3	0.27517
9.31667	0.27486
9.33333	0.27424
9.35	0.27402
9.36666	0.27328
9.38333	0.27296
9.4	0.27256
9.41666	0.27242
9.43333	0.27259
9.45	0.27211
9.46666	0.26995
9.48333	0.26953
9.5	0.26927
9.51666	0.26934
9.53333	0.26873
9.55	0.26874
9.56666	0.26884
9.58333	0.26897
9.6	0.26909
9.61666	0.26913
9.63333	0.21325
9.63466	0.15235
9.636	0.09497
9.63767	0.04006

## Sheet: Figure 2d
x-z plane		x-y plane
Azimuthal angle	Intensity	Azimuthal angle	Intensity
(°)	(a.u.)	(°)	(a.u.)
0	0.02558	0	1.75911
1	0.03526	1	1.71215
2	0.03554	2	1.64401
3	0.03654	3	1.54003
4	0.03889	4	1.3911
5	0.03804	5	1.21561
6	0.03916	6	1.04442
7	0.0385	7	0.89401
8	0.03735	8	0.76252
9	0.03472	9	0.64553
10	0.03165	10	0.54476
11	0.02964	11	0.46228
12	0.02643	12	0.39508
13	0.02443	13	0.3386
14	0.02139	14	0.29101
15	0.01915	15	0.25185
16	0.01555	16	0.21959
17	0.01497	17	0.19239
18	0.01291	18	0.16946
19	0.01188	19	0.15025
20	0.01056	20	0.1337
21	0.00894	21	0.11932
22	0.00846	22	0.10755
23	0.00813	23	0.09827
24	0.00777	24	0.09035
25	0.00695	25	0.08301
26	0.00623	26	0.07668
27	0.00667	27	0.07161
28	0.00636	28	0.06717
29	0.00548	29	0.06289
30	0.00558	30	0.05928
31	0.00545	31	0.05666
32	0.0051	32	0.05429
33	0.00525	33	0.05147
34	0.00513	34	0.04862
35	0.00523	35	0.04648
36	0.00548	36	0.04479
37	0.00511	37	0.04282
38	0.00509	38	0.04054
39	0.00515	39	0.03844
40	0.00452	40	0.03665
41	0.00528	41	0.03494
42	0.00502	42	0.03323
43	0.00518	43	0.03159
44	0.00555	44	0.02985
45	0.00492	45	0.02794
46	0.00485	46	0.02627
47	0.00465	47	0.02517
48	0.00516	48	0.02429
49	0.00521	49	0.0231
50	0.00481	50	0.02165
51	0.00473	51	0.02046
52	0.00467	52	0.0196
53	0.00471	53	0.01871
54	0.00526	54	0.01765
55	0.00481	55	0.01667
56	0.00491	56	0.01586
57	0.0053	57	0.01503
58	0.00527	58	0.0141
59	0.00505	59	0.01328
60	0.00589	60	0.01272
61	0.00515	61	0.01227
62	0.00492	62	0.0118
63	0.00536	63	0.01128
64	0.00505	64	0.01073
65	0.00506	65	0.01016
66	0.0055	66	0.00969
67	0.00495	67	0.00943
68	0.00528	68	0.00924
69	0.0055	69	0.00888
70	0.00527	70	0.00836
71	0.00523	71	0.00792
72	0.00521	72	0.00765
73	0.00526	73	0.00745
74	0.00523	74	0.00725
75	0.00526	75	0.00712
76	0.00556	76	0.00702
77	0.00563	77	0.00684
78	0.00527	78	0.00659
79	0.00587	79	0.00644
80	0.00552	80	0.00641
81	0.00564	81	0.00636
82	0.00525	82	0.0062
83	0.00551	83	0.00605
84	0.00592	84	0.00599
85	0.00534	85	0.006
86	0.00587	86	0.00604
87	0.00475	87	0.00611
88	0.00623	88	0.0061
89	0.0063	89	0.00589
90	0.00428	90	0.00559
91	0.0059	91	0.0055
92	0.00551	92	0.00571
93	0.00555	93	0.00594
94	0.00574	94	0.00594
95	0.00546	95	0.00577
96	0.00617	96	0.00568
97	0.0056	97	0.00571
98	0.00557	98	0.00578
99	0.00553	99	0.00583
100	0.00585	100	0.00589
101	0.00573	101	0.00597
102	0.00588	102	0.00604
103	0.00562	103	0.00613
104	0.00458	104	0.00629
105	0.00535	105	0.00643
106	0.00567	106	0.0065
107	0.00523	107	0.00655
108	0.00538	108	0.00669
109	0.00507	109	0.00693
110	0.00482	110	0.00721
111	0.00534	111	0.00752
112	0.00487	112	0.00793
113	0.00496	113	0.00837
114	0.00513	114	0.00868
115	0.00528	115	0.00893
116	0.00494	116	0.00933
117	0.00537	117	0.00994
118	0.00548	118	0.01059
119	0.00487	119	0.01112
120	0.00494	120	0.01159
121	0.00481	121	0.01214
122	0.00514	122	0.01275
123	0.00467	123	0.01338
124	0.00497	124	0.01421
125	0.00482	125	0.01528
126	0.00497	126	0.0163
127	0.00491	127	0.01698
128	0.00449	128	0.0176
129	0.00461	129	0.01864
130	0.00463	130	0.02007
131	0.00486	131	0.02129
132	0.00519	132	0.02207
133	0.00471	133	0.0229
134	0.00392	134	0.02435
135	0.00505	135	0.02628
136	0.00493	136	0.02821
137	0.00455	137	0.02995
138	0.00422	138	0.03162
139	0.0049	139	0.03344
140	0.00468	140	0.03565
141	0.00471	141	0.03844
142	0.00493	142	0.04159
143	0.00503	143	0.04466
144	0.00478	144	0.04756
145	0.00498	145	0.05081
146	0.0048	146	0.05473
147	0.0048	147	0.05904
148	0.00565	148	0.06354
149	0.00486	149	0.06861
150	0.00519	150	0.07446
151	0.00555	151	0.08057
152	0.00583	152	0.08654
153	0.00541	153	0.09295
154	0.00592	154	0.10055
155	0.00577	155	0.10911
156	0.00624	156	0.11802
157	0.00572	157	0.12757
158	0.00607	158	0.13881
159	0.00629	159	0.15253
160	0.00672	160	0.16916
161	0.00676	161	0.18905
162	0.00736	162	0.21188
163	0.00718	163	0.23736
164	0.00798	164	0.26761
165	0.00769	165	0.3074
166	0.00898	166	0.35944
167	0.0091	167	0.42136
168	0.00994	168	0.49054
169	0.01099	169	0.57085
170	0.01231	170	0.67039
171	0.01306	171	0.79358
172	0.01379	172	0.94078
173	0.01576	173	1.11413
174	0.01631	174	1.31328
175	0.01967	175	1.52126
176	0.02064	176	1.70516
177	0.02315	177	1.84088
178	0.02814	178	1.93103
179	0.0231	179	1.98646
180	0.03619	180	1.99465
181	0.03898	181	1.92394
182	0.03737	182	1.76449
183	0.04242	183	1.55152
184	0.04408	184	1.33762
185	0.0447	185	1.15
186	0.04527	186	0.98443
187	0.04421	187	0.83252
188	0.04125	188	0.69889
189	0.03761	189	0.59088
190	0.03394	190	0.50562
191	0.02946	191	0.43446
192	0.02663	192	0.3732
193	0.02301	193	0.32179
194	0.01826	194	0.2788
195	0.01697	195	0.24203
196	0.01327	196	0.21196
197	0.01205	197	0.18956
198	0.01084	198	0.17205
199	0.00969	199	0.15494
200	0.00808	200	0.13738
201	0.00784	201	0.12211
202	0.00721	202	0.11066
203	0.00726	203	0.10161
204	0.00632	204	0.09354
205	0.00606	205	0.08663
206	0.00603	206	0.08096
207	0.00544	207	0.0756
208	0.00537	208	0.0702
209	0.00528	209	0.06568
210	0.00566	210	0.06268
211	0.00544	211	0.06053
212	0.00526	212	0.05837
213	0.0054	213	0.05616
214	0.00514	214	0.05411
215	0.00469	215	0.05206
216	0.00447	216	0.04993
217	0.00529	217	0.04806
218	0.00511	218	0.04653
219	0.00504	219	0.04485
220	0.00536	220	0.04259
221	0.00512	221	0.03998
222	0.00504	222	0.03753
223	0.00472	223	0.03565
224	0.00457	224	0.03445
225	0.0051	225	0.03362
226	0.00491	226	0.0324
227	0.00503	227	0.03026
228	0.00504	228	0.02762
229	0.00467	229	0.02547
230	0.00491	230	0.02418
231	0.00505	231	0.02328
232	0.00467	232	0.02232
233	0.00508	233	0.02133
234	0.00461	234	0.02039
235	0.00483	235	0.01933
236	0.00552	236	0.01816
237	0.00506	237	0.01716
238	0.00543	238	0.01641
239	0.00536	239	0.01562
240	0.00566	240	0.01466
241	0.00511	241	0.01376
242	0.00556	242	0.01308
243	0.00524	243	0.01242
244	0.00567	244	0.01176
245	0.00537	245	0.01129
246	0.00534	246	0.01105
247	0.00513	247	0.01067
248	0.00522	248	0.00999
249	0.00603	249	0.00933
250	0.00561	250	0.00898
251	0.0056	251	0.00875
252	0.00598	252	0.00842
253	0.00543	253	0.00807
254	0.00597	254	0.0079
255	0.00527	255	0.00781
256	0.00617	256	0.00763
257	0.00605	257	0.00742
258	0.00566	258	0.00727
259	0.00599	259	0.00705
260	0.0054	260	0.00669
261	0.00549	261	0.00638
262	0.00573	262	0.00626
263	0.00607	263	0.00621
264	0.00577	264	0.0061
265	0.00589	265	0.00606
266	0.0064	266	0.00616
267	0.00596	267	0.00618
268	0.00613	268	0.00596
269	0.0043	269	0.00576
270	0.00636	270	0.00585
271	0.00627	271	0.00605
272	0.00512	272	0.00603
273	0.006	273	0.00586
274	0.00515	274	0.00584
275	0.0056	275	0.00597
276	0.00563	276	0.00604
277	0.00542	277	0.00605
278	0.00581	278	0.00618
279	0.00522	279	0.00639
280	0.00538	280	0.00647
281	0.0056	281	0.00645
282	0.00582	282	0.00653
283	0.00499	283	0.00671
284	0.00585	284	0.00684
285	0.00536	285	0.00691
286	0.00552	286	0.00707
287	0.00546	287	0.00734
288	0.00528	288	0.00761
289	0.00516	289	0.00792
290	0.00535	290	0.00839
291	0.00565	291	0.00888
292	0.00503	292	0.00913
293	0.00518	293	0.00927
294	0.00493	294	0.0096
295	0.00503	295	0.01018
296	0.00489	296	0.01074
297	0.00532	297	0.01124
298	0.00469	298	0.01189
299	0.00471	299	0.01271
300	0.00496	300	0.01343
301	0.00455	301	0.01401
302	0.00529	302	0.01471
303	0.00477	303	0.01567
304	0.00503	304	0.0167
305	0.00452	305	0.01771
306	0.00455	306	0.01892
307	0.00489	307	0.02032
308	0.00473	308	0.02156
309	0.00471	309	0.02258
310	0.0045	310	0.02392
311	0.00461	311	0.026
312	0.00479	312	0.02842
313	0.00456	313	0.03043
314	0.00524	314	0.03191
315	0.00411	315	0.03348
316	0.00483	316	0.03583
317	0.00481	317	0.03903
318	0.00472	318	0.04258
319	0.00532	319	0.04585
320	0.00447	320	0.04872
321	0.00458	321	0.0518
322	0.00465	322	0.05574
323	0.00446	323	0.06027
324	0.00469	324	0.06454
325	0.00503	325	0.06841
326	0.0047	326	0.07254
327	0.00483	327	0.07709
328	0.00478	328	0.08135
329	0.00459	329	0.08516
330	0.00507	330	0.08957
331	0.0049	331	0.09522
332	0.0058	332	0.10127
333	0.00516	333	0.10709
334	0.00532	334	0.11384
335	0.00541	335	0.12296
336	0.00575	336	0.13402
337	0.00589	337	0.14615
338	0.00637	338	0.1604
339	0.00598	339	0.17807
340	0.00647	340	0.19767
341	0.00716	341	0.21666
342	0.00714	342	0.23627
343	0.00786	343	0.2611
344	0.00778	344	0.2932
345	0.0088	345	0.33082
346	0.00986	346	0.37396
347	0.01042	347	0.42689
348	0.01074	348	0.49243
349	0.01321	349	0.56879
350	0.01317	350	0.6556
351	0.0153	351	0.75813
352	0.01582	352	0.87949
353	0.01787	353	1.01315
354	0.01925	354	1.15152
355	0.02091	355	1.29825
356	0.02335	356	1.45865
357	0.02213	357	1.6159
358	0.02961	358	1.73088
359	0.03296	359	1.77581

## Sheet: Figure 2e
4.6 wt% Hec		3 wt% Hec		1.5 wt% Hec
Azimuthal angle	Intensity	Azimuthal angle	Intensity	Azimuthal angle	Intensity
(°)	(a.u.)	(°)	(a.u.)	(°)	(a.u.)
0	2.67022	0	2.39098	0	1.75911
1	2.58607	1	2.3617	1	1.71215
2	2.4906	2	2.35006	2	1.64401
3	2.37405	3	2.31673	3	1.54003
4	2.22645	4	2.22946	4	1.3911
5	2.0556	5	2.09923	5	1.21561
6	1.87933	6	1.95691	6	1.04442
7	1.71174	7	1.81479	7	0.89401
8	1.55926	8	1.66578	8	0.76252
9	1.42158	9	1.50774	9	0.64553
10	1.29228	10	1.35085	10	0.54476
11	1.16459	11	1.20372	11	0.46228
12	1.04038	12	1.06601	12	0.39508
13	0.92899	13	0.93645	13	0.3386
14	0.83457	14	0.81849	14	0.29101
15	0.75011	15	0.71507	15	0.25185
16	0.668	16	0.62439	16	0.21959
17	0.59058	17	0.54352	17	0.19239
18	0.52428	18	0.4719	18	0.16946
19	0.46765	19	0.40929	19	0.15025
20	0.41295	20	0.35417	20	0.1337
21	0.35832	21	0.30585	21	0.11932
22	0.31044	22	0.26538	22	0.10755
23	0.27416	23	0.23255	23	0.09827
24	0.246	24	0.20477	24	0.09035
25	0.22033	25	0.18007	25	0.08301
26	0.1968	26	0.15891	26	0.07668
27	0.1781	27	0.14165	27	0.07161
28	0.16405	28	0.12685	28	0.06717
29	0.15181	29	0.11326	29	0.06289
30	0.14005	30	0.10154	30	0.05928
31	0.12958	31	0.09238	31	0.05666
32	0.12071	32	0.08463	32	0.05429
33	0.11281	33	0.07697	33	0.05147
34	0.10593	34	0.06994	34	0.04862
35	0.10064	35	0.06464	35	0.04648
36	0.0964	36	0.06066	36	0.04479
37	0.09197	37	0.05678	37	0.04282
38	0.0872	38	0.05277	38	0.04054
39	0.08312	39	0.04926	39	0.03844
40	0.08032	40	0.04641	40	0.03665
41	0.07829	41	0.04394	41	0.03494
42	0.07638	42	0.04188	42	0.03323
43	0.07422	43	0.04017	43	0.03159
44	0.07149	44	0.03817	44	0.02985
45	0.06828	45	0.03547	45	0.02794
46	0.06551	46	0.03283	46	0.02627
47	0.06395	47	0.03125	47	0.02517
48	0.06306	48	0.03056	48	0.02429
49	0.06168	49	0.02988	49	0.0231
50	0.05968	50	0.02892	50	0.02165
51	0.05791	51	0.02801	51	0.02046
52	0.05663	52	0.0271	52	0.0196
53	0.05522	53	0.02594	53	0.01871
54	0.05339	54	0.02487	54	0.01765
55	0.05169	55	0.02444	55	0.01667
56	0.0505	56	0.02445	56	0.01586
57	0.04948	57	0.02413	57	0.01503
58	0.04832	58	0.02332	58	0.0141
59	0.04732	59	0.02257	59	0.01328
60	0.0467	60	0.02223	60	0.01272
61	0.04615	61	0.02198	61	0.01227
62	0.04533	62	0.02154	62	0.0118
63	0.04449	63	0.02107	63	0.01128
64	0.04406	64	0.02074	64	0.01073
65	0.04397	65	0.02054	65	0.01016
66	0.04389	66	0.02042	66	0.00969
67	0.04362	67	0.02043	67	0.00943
68	0.04322	68	0.02044	68	0.00924
69	0.04287	69	0.02028	69	0.00888
70	0.04274	70	0.02	70	0.00836
71	0.04289	71	0.0198	71	0.00792
72	0.0431	72	0.01965	72	0.00765
73	0.04309	73	0.01934	73	0.00745
74	0.04308	74	0.01898	74	0.00725
75	0.04356	75	0.01882	75	0.00712
76	0.04457	76	0.01891	76	0.00702
77	0.04553	77	0.019	77	0.00684
78	0.04609	78	0.01898	78	0.00659
79	0.04653	79	0.01897	79	0.00644
80	0.04713	80	0.01896	80	0.00641
81	0.04765	81	0.01885	81	0.00636
82	0.04786	82	0.0187	82	0.0062
83	0.04831	83	0.01866	83	0.00605
84	0.04963	84	0.01875	84	0.00599
85	0.05136	85	0.01888	85	0.006
86	0.05217	86	0.0191	86	0.00604
87	0.0516	87	0.01942	87	0.00611
88	0.05088	88	0.01949	88	0.0061
89	0.05168	89	0.01898	89	0.00589
90	0.05413	90	0.01822	90	0.00559
91	0.05663	91	0.01798	91	0.0055
92	0.05762	92	0.01849	92	0.00571
93	0.05718	93	0.01913	93	0.00594
94	0.05669	94	0.01929	94	0.00594
95	0.05719	95	0.01911	95	0.00577
96	0.0584	96	0.019	96	0.00568
97	0.05936	97	0.01905	97	0.00571
98	0.05969	98	0.01906	98	0.00578
99	0.05977	99	0.01905	99	0.00583
100	0.06007	100	0.01912	100	0.00589
101	0.06059	101	0.01914	101	0.00597
102	0.06104	102	0.01889	102	0.00604
103	0.06134	103	0.01848	103	0.00613
104	0.06166	104	0.0183	104	0.00629
105	0.06224	105	0.01846	105	0.00643
106	0.06322	106	0.01869	106	0.0065
107	0.06454	107	0.01867	107	0.00655
108	0.06589	108	0.01844	108	0.00669
109	0.06697	109	0.01829	109	0.00693
110	0.06785	110	0.01846	110	0.00721
111	0.06885	111	0.01896	111	0.00752
112	0.07002	112	0.01961	112	0.00793
113	0.07099	113	0.02014	113	0.00837
114	0.07149	114	0.02041	114	0.00868
115	0.07181	115	0.02065	115	0.00893
116	0.07237	116	0.02108	116	0.00933
117	0.0732	117	0.02168	117	0.00994
118	0.07401	118	0.0222	118	0.01059
119	0.07495	119	0.02266	119	0.01112
120	0.07655	120	0.02336	120	0.01159
121	0.0789	121	0.02435	121	0.01214
122	0.08131	122	0.02529	122	0.01275
123	0.08307	123	0.02597	123	0.01338
124	0.08431	124	0.02675	124	0.01421
125	0.08567	125	0.02792	125	0.01528
126	0.08745	126	0.02917	126	0.0163
127	0.08941	127	0.03007	127	0.01698
128	0.09135	128	0.03096	128	0.0176
129	0.09337	129	0.0325	129	0.01864
130	0.09546	130	0.03446	130	0.02007
131	0.09723	131	0.03589	131	0.02129
132	0.09846	132	0.03658	132	0.02207
133	0.09967	133	0.03762	133	0.0229
134	0.10173	134	0.04009	134	0.02435
135	0.1048	135	0.04381	135	0.02628
136	0.10801	136	0.04776	136	0.02821
137	0.11042	137	0.05123	137	0.02995
138	0.11207	138	0.05425	138	0.03162
139	0.11402	139	0.05741	139	0.03344
140	0.11715	140	0.06161	140	0.03565
141	0.12116	141	0.06734	141	0.03844
142	0.12504	142	0.07387	142	0.04159
143	0.12843	143	0.08007	143	0.04466
144	0.13209	144	0.08608	144	0.04756
145	0.13691	145	0.09345	145	0.05081
146	0.1427	146	0.10301	146	0.05473
147	0.14865	147	0.11388	147	0.05904
148	0.15467	148	0.12546	148	0.06354
149	0.16174	149	0.13883	149	0.06861
150	0.17047	150	0.15505	150	0.07446
151	0.18022	151	0.1733	151	0.08057
152	0.19016	152	0.19248	152	0.08654
153	0.20093	153	0.21374	153	0.09295
154	0.21444	154	0.23923	154	0.10055
155	0.23194	155	0.26912	155	0.10911
156	0.25285	156	0.30167	156	0.11802
157	0.27558	157	0.3363	157	0.12757
158	0.29962	158	0.3749	158	0.13881
159	0.32636	159	0.42021	159	0.15253
160	0.35792	160	0.47386	160	0.16916
161	0.39483	161	0.5354	161	0.18905
162	0.43568	162	0.60219	162	0.21188
163	0.47966	163	0.67242	163	0.23736
164	0.52885	164	0.75002	164	0.26761
165	0.58654	165	0.84342	165	0.3074
166	0.65298	166	0.9555	166	0.35944
167	0.72509	167	1.0776	167	0.42136
168	0.8011	168	1.19917	168	0.49054
169	0.88324	169	1.32084	169	0.57085
170	0.97395	170	1.45081	170	0.67039
171	1.07238	171	1.59069	171	0.79358
172	1.17781	172	1.73522	172	0.94078
173	1.29343	173	1.88509	173	1.11413
174	1.42019	174	2.04377	174	1.31328
175	1.54752	175	2.19566	175	1.52126
176	1.65835	176	2.30571	176	1.70516
177	1.7468	177	2.35783	177	1.84088
178	1.82273	178	2.38193	178	1.93103
179	1.89149	179	2.41976	179	1.98646
180	1.93488	180	2.4667	180	1.99465
181	1.92432	181	2.47225	181	1.92394
182	1.85331	182	2.40371	182	1.76449
183	1.74726	183	2.28652	183	1.55152
184	1.63757	184	2.16786	184	1.33762
185	1.53429	185	2.05979	185	1.15
186	1.42942	186	1.93932	186	0.98443
187	1.31847	187	1.7934	187	0.83252
188	1.20779	188	1.63807	188	0.69889
189	1.10336	189	1.49276	189	0.59088
190	1.00353	190	1.35755	190	0.50562
191	0.90618	191	1.22371	191	0.43446
192	0.81553	192	1.09134	192	0.3732
193	0.73687	193	0.96644	193	0.32179
194	0.6686	194	0.85063	194	0.2788
195	0.60433	195	0.74394	195	0.24203
196	0.54099	196	0.65137	196	0.21196
197	0.48118	197	0.57685	197	0.18956
198	0.4283	198	0.51421	198	0.17205
199	0.38286	199	0.45297	199	0.15494
200	0.3436	200	0.39139	200	0.13738
201	0.30943	201	0.3368	201	0.12211
202	0.2795	202	0.29387	202	0.11066
203	0.25295	203	0.25937	203	0.10161
204	0.22935	204	0.22861	204	0.09354
205	0.20879	205	0.20104	205	0.08663
206	0.19113	206	0.1776	206	0.08096
207	0.17581	207	0.15713	207	0.0756
208	0.16243	208	0.13819	208	0.0702
209	0.15094	209	0.12138	209	0.06568
210	0.14118	210	0.10786	210	0.06268
211	0.13277	211	0.0972	211	0.06053
212	0.12538	212	0.08809	212	0.05837
213	0.11876	213	0.07988	213	0.05616
214	0.11258	214	0.07231	214	0.05411
215	0.10678	215	0.06513	215	0.05206
216	0.10177	216	0.05866	216	0.04993
217	0.09792	217	0.05372	217	0.04806
218	0.09476	218	0.0503	218	0.04653
219	0.09133	219	0.04729	219	0.04485
220	0.0872	220	0.04391	220	0.04259
221	0.08275	221	0.04049	221	0.03998
222	0.0787	222	0.0377	222	0.03753
223	0.07565	223	0.03578	223	0.03565
224	0.07382	224	0.03475	224	0.03445
225	0.07279	225	0.03439	225	0.03362
226	0.0715	226	0.03387	226	0.0324
227	0.06924	227	0.03235	227	0.03026
228	0.06641	228	0.03023	228	0.02762
229	0.06403	229	0.02868	229	0.02547
230	0.06244	230	0.02806	230	0.02418
231	0.06105	231	0.02753	231	0.02328
232	0.05932	232	0.0266	232	0.02232
233	0.05733	233	0.02572	233	0.02133
234	0.05541	234	0.02523	234	0.02039
235	0.05368	235	0.02471	235	0.01933
236	0.05212	236	0.02383	236	0.01816
237	0.05074	237	0.02299	237	0.01716
238	0.04948	238	0.02251	238	0.01641
239	0.04821	239	0.02213	239	0.01562
240	0.04703	240	0.02164	240	0.01466
241	0.0462	241	0.02135	241	0.01376
242	0.04574	242	0.02134	242	0.01308
243	0.04538	243	0.02115	243	0.01242
244	0.04504	244	0.02051	244	0.01176
245	0.04483	245	0.0199	245	0.01129
246	0.04471	246	0.01975	246	0.01105
247	0.04443	247	0.01986	247	0.01067
248	0.04399	248	0.01992	248	0.00999
249	0.04378	249	0.02002	249	0.00933
250	0.04403	250	0.02017	250	0.00898
251	0.0445	251	0.02	251	0.00875
252	0.0449	252	0.01938	252	0.00842
253	0.04524	253	0.01888	253	0.00807
254	0.04554	254	0.01896	254	0.0079
255	0.04563	255	0.01937	255	0.00781
256	0.04548	256	0.01956	256	0.00763
257	0.04546	257	0.01946	257	0.00742
258	0.04596	258	0.0193	258	0.00727
259	0.0469	259	0.01913	259	0.00705
260	0.04797	260	0.01897	260	0.00669
261	0.04903	261	0.01903	261	0.00638
262	0.05003	262	0.01938	262	0.00626
263	0.05083	263	0.01972	263	0.00621
264	0.05147	264	0.01985	264	0.0061
265	0.05239	265	0.01991	265	0.00606
266	0.05378	266	0.01993	266	0.00616
267	0.05495	267	0.01961	267	0.00618
268	0.05495	268	0.01899	268	0.00596
269	0.05389	269	0.0187	269	0.00576
270	0.05306	270	0.01902	270	0.00585
271	0.05351	271	0.01935	271	0.00605
272	0.05503	272	0.01907	272	0.00603
273	0.05663	273	0.01848	273	0.00586
274	0.05768	274	0.01825	274	0.00584
275	0.05821	275	0.01839	275	0.00597
276	0.05844	276	0.01842	276	0.00604
277	0.05857	277	0.01829	277	0.00605
278	0.05891	278	0.01833	278	0.00618
279	0.05977	279	0.01846	279	0.00639
280	0.06104	280	0.01839	280	0.00647
281	0.0622	281	0.01821	281	0.00645
282	0.06283	282	0.01825	282	0.00653
283	0.06316	283	0.01844	283	0.00671
284	0.06373	284	0.01845	284	0.00684
285	0.06475	285	0.01838	285	0.00691
286	0.06585	286	0.01854	286	0.00707
287	0.06659	287	0.01883	287	0.00734
288	0.06695	288	0.01888	288	0.00761
289	0.06725	289	0.01881	289	0.00792
290	0.0677	290	0.01906	290	0.00839
291	0.06826	291	0.01954	291	0.00888
292	0.06899	292	0.01976	292	0.00913
293	0.07	293	0.01972	293	0.00927
294	0.07121	294	0.01997	294	0.0096
295	0.07232	295	0.02062	295	0.01018
296	0.07333	296	0.0212	296	0.01074
297	0.07472	297	0.02151	297	0.01124
298	0.07673	298	0.02184	298	0.01189
299	0.07888	299	0.02237	299	0.01271
300	0.0805	300	0.02292	300	0.01343
301	0.08166	301	0.02352	301	0.01401
302	0.08303	302	0.02445	302	0.01471
303	0.08487	303	0.02559	303	0.01567
304	0.08676	304	0.02652	304	0.0167
305	0.08829	305	0.02732	305	0.01771
306	0.08956	306	0.02861	306	0.01892
307	0.09084	307	0.0304	307	0.02032
308	0.09215	308	0.03194	308	0.02156
309	0.09356	309	0.033	309	0.02258
310	0.09534	310	0.03445	310	0.02392
311	0.09747	311	0.03686	311	0.026
312	0.09931	312	0.03954	312	0.02842
313	0.10034	313	0.04149	313	0.03043
314	0.10097	314	0.04286	314	0.03191
315	0.10211	315	0.04474	315	0.03348
316	0.10427	316	0.04791	316	0.03583
317	0.10722	317	0.05236	317	0.03903
318	0.11051	318	0.05736	318	0.04258
319	0.11373	319	0.06192	319	0.04585
320	0.11659	320	0.06572	320	0.04872
321	0.11931	321	0.06988	321	0.0518
322	0.12255	322	0.07594	322	0.05574
323	0.1266	323	0.08388	323	0.06027
324	0.13076	324	0.09245	324	0.06454
325	0.13437	325	0.10159	325	0.06841
326	0.13809	326	0.11275	326	0.07254
327	0.14317	327	0.12615	327	0.07709
328	0.14957	328	0.13988	328	0.08135
329	0.15592	329	0.15313	329	0.08516
330	0.16179	330	0.16811	330	0.08957
331	0.16886	331	0.1868	331	0.09522
332	0.17894	332	0.20797	332	0.10127
333	0.19178	333	0.22999	333	0.10709
334	0.20567	334	0.25455	334	0.11384
335	0.22017	335	0.28444	335	0.12296
336	0.23712	336	0.31934	336	0.13402
337	0.25898	337	0.3578	337	0.14615
338	0.28683	338	0.40164	338	0.1604
339	0.32056	339	0.45332	339	0.17807
340	0.36045	340	0.51005	340	0.19767
341	0.40788	341	0.56673	341	0.21666
342	0.46403	342	0.62522	342	0.23627
343	0.529	343	0.69397	343	0.2611
344	0.60329	344	0.77682	344	0.2932
345	0.68975	345	0.86908	345	0.33082
346	0.7913	346	0.9672	346	0.37396
347	0.90556	347	1.07463	347	0.42689
348	1.02535	348	1.19316	348	0.49243
349	1.14827	349	1.31665	349	0.56879
350	1.28323	350	1.44065	350	0.6556
351	1.44153	351	1.5702	351	0.75813
352	1.62192	352	1.70802	352	0.87949
353	1.81229	353	1.84259	353	1.01315
354	2.00794	354	1.96267	354	1.15152
355	2.21684	355	2.07799	355	1.29825
356	2.43607	356	2.20485	356	1.45865
357	2.62954	357	2.32861	357	1.6159
358	2.74588	358	2.40391	358	1.73088
359	2.76353	359	2.40639	359	1.77581

## Sheet: Figure 2f
Laponite		Mt		Small Hec		4.6 wt% Hec
Azimuthal angle	Intensity	Azimuthal angle	Intensity	Azimuthal angle	Intensity	Azimuthal angle	Intensity
(°)	(a.u.)	(°)	(a.u.)	(°)	(a.u.)	(°)	(a.u.)
0	0.09091	0	0.05213	0	2.13647	0	1.75911
1	0.0898	1	0.05159	1	2.07705	1	1.71215
2	0.09019	2	0.05131	2	2.0824	2	1.64401
3	0.08941	3	0.05132	3	2.10389	3	1.54003
4	0.08603	4	0.05137	4	2.08526	4	1.3911
5	0.0811	5	0.05121	5	2.01755	5	1.21561
6	0.07625	6	0.05087	6	1.92525	6	1.04442
7	0.07207	7	0.05064	7	1.82677	7	0.89401
8	0.06862	8	0.05076	8	1.72438	8	0.76252
9	0.06603	9	0.0513	9	1.61734	9	0.64553
10	0.06405	10	0.05221	10	1.50655	10	0.54476
11	0.06188	11	0.05324	11	1.39085	11	0.46228
12	0.0592	12	0.0538	12	1.27129	12	0.39508
13	0.05677	13	0.05339	13	1.15662	13	0.3386
14	0.05537	14	0.05217	14	1.05535	14	0.29101
15	0.05465	15	0.05104	15	0.96458	15	0.25185
16	0.05363	16	0.05083	16	0.87473	16	0.21959
17	0.05199	17	0.05155	17	0.78352	17	0.19239
18	0.05023	18	0.05234	18	0.69791	18	0.16946
19	0.04883	19	0.05233	19	0.62325	19	0.15025
20	0.04783	20	0.05132	20	0.55823	20	0.1337
21	0.04714	21	0.04993	21	0.5005	21	0.11932
22	0.04671	22	0.04899	22	0.45022	22	0.10755
23	0.04637	23	0.04879	23	0.40662	23	0.09827
24	0.04597	24	0.04882	24	0.36676	24	0.09035
25	0.04563	25	0.04832	25	0.3298	25	0.08301
26	0.04555	26	0.04715	26	0.29791	26	0.07668
27	0.0455	27	0.04587	27	0.27117	27	0.07161
28	0.04511	28	0.04496	28	0.24604	28	0.06717
29	0.04442	29	0.04421	29	0.22058	29	0.06289
30	0.04399	30	0.04306	30	0.19743	30	0.05928
31	0.04405	31	0.04153	31	0.17924	31	0.05666
32	0.04422	32	0.04019	32	0.16449	32	0.05429
33	0.04406	33	0.03941	33	0.15041	33	0.05147
34	0.04367	34	0.03899	34	0.13702	34	0.04862
35	0.04336	35	0.03856	35	0.12566	35	0.04648
36	0.0432	36	0.03806	36	0.11578	36	0.04479
37	0.04311	37	0.0375	37	0.10616	37	0.04282
38	0.0432	38	0.0367	38	0.09753	38	0.04054
39	0.04358	39	0.03557	39	0.09111	39	0.03844
40	0.04384	40	0.03448	40	0.08574	40	0.03665
41	0.04337	41	0.03405	41	0.07918	41	0.03494
42	0.04224	42	0.03432	42	0.07152	42	0.03323
43	0.04129	43	0.03462	43	0.06512	43	0.03159
44	0.04134	44	0.03416	44	0.06135	44	0.02985
45	0.04226	45	0.03275	45	0.05925	45	0.02794
46	0.04321	46	0.03088	46	0.05727	46	0.02627
47	0.04357	47	0.02928	47	0.05473	47	0.02517
48	0.0434	48	0.02845	48	0.05154	48	0.02429
49	0.04312	49	0.02839	49	0.04794	49	0.0231
50	0.04295	50	0.02862	50	0.04469	50	0.02165
51	0.0428	51	0.02855	51	0.04241	51	0.02046
52	0.04254	52	0.02797	52	0.04074	52	0.0196
53	0.04224	53	0.02714	53	0.03893	53	0.01871
54	0.04208	54	0.02641	54	0.03697	54	0.01765
55	0.04214	55	0.02587	55	0.03537	55	0.01667
56	0.04224	56	0.0254	56	0.03406	56	0.01586
57	0.04217	57	0.02499	57	0.03264	57	0.01503
58	0.04198	58	0.02463	58	0.03119	58	0.0141
59	0.04186	59	0.02413	59	0.03011	59	0.01328
60	0.04189	60	0.0233	60	0.02926	60	0.01272
61	0.0419	61	0.02233	61	0.02816	61	0.01227
62	0.04175	62	0.02169	62	0.02695	62	0.0118
63	0.04154	63	0.02153	63	0.02612	63	0.01128
64	0.0415	64	0.02145	64	0.02561	64	0.01073
65	0.04164	65	0.02105	65	0.02483	65	0.01016
66	0.04173	66	0.02056	66	0.02373	66	0.00969
67	0.04162	67	0.02031	67	0.02283	67	0.00943
68	0.04143	68	0.02002	68	0.02234	68	0.00924
69	0.04137	69	0.01913	69	0.02191	69	0.00888
70	0.04149	70	0.01771	70	0.02146	70	0.00836
71	0.0417	71	0.0166	71	0.02125	71	0.00792
72	0.04189	72	0.01625	72	0.02119	72	0.00765
73	0.04195	73	0.01614	73	0.02079	73	0.00745
74	0.04176	74	0.01559	74	0.01997	74	0.00725
75	0.04136	75	0.01481	75	0.01927	75	0.00712
76	0.04096	76	0.01443	76	0.01898	76	0.00702
77	0.0408	77	0.01448	77	0.01879	77	0.00684
78	0.04088	78	0.01448	78	0.01842	78	0.00659
79	0.04099	79	0.01427	79	0.01804	79	0.00644
80	0.04094	80	0.01411	80	0.01783	80	0.00641
81	0.04078	81	0.014	81	0.01765	81	0.00636
82	0.04073	82	0.01367	82	0.01745	82	0.0062
83	0.04101	83	0.01342	83	0.01747	83	0.00605
84	0.04151	84	0.01379	84	0.01774	84	0.00599
85	0.04177	85	0.01419	85	0.01785	85	0.006
86	0.04131	86	0.01296	86	0.01744	86	0.00604
87	0.04027	87	0.0098	87	0.01672	87	0.00611
88	0.03953	88	0.00713	88	0.01627	88	0.0061
89	0.03985	89	0.00765	89	0.01637	89	0.00589
90	0.04088	90	0.0108	90	0.01683	90	0.00559
91	0.04146	91	0.01308	91	0.01721	91	0.0055
92	0.041	92	0.01227	92	0.01719	92	0.00571
93	0.04015	93	0.00993	93	0.01682	93	0.00594
94	0.03999	94	0.00895	94	0.01656	94	0.00594
95	0.04066	95	0.00993	95	0.01671	95	0.00577
96	0.04133	96	0.01106	96	0.01706	96	0.00568
97	0.04133	97	0.01088	97	0.01718	97	0.00571
98	0.04081	98	0.00971	98	0.01709	98	0.00578
99	0.04026	99	0.00839	99	0.01717	99	0.00583
100	0.03985	100	0.00697	100	0.01752	100	0.00589
101	0.03953	101	0.00531	101	0.01777	101	0.00597
102	0.03932	102	0.00389	102	0.01774	102	0.00604
103	0.03932	103	0.00335	103	0.01771	103	0.00613
104	0.03948	104	0.00362	104	0.01792	104	0.00629
105	0.03964	105	0.00418	105	0.01822	105	0.00643
106	0.03985	106	0.00483	106	0.01843	106	0.0065
107	0.04021	107	0.00563	107	0.01866	107	0.00655
108	0.0406	108	0.00639	108	0.01901	108	0.00669
109	0.04074	109	0.00673	109	0.01931	109	0.00693
110	0.04059	110	0.00674	110	0.01944	110	0.00721
111	0.04042	111	0.00693	111	0.01968	111	0.00752
112	0.04046	112	0.00751	112	0.02029	112	0.00793
113	0.04057	113	0.00812	113	0.02101	113	0.00837
114	0.04058	114	0.00844	114	0.02143	114	0.00868
115	0.04054	115	0.00852	115	0.02163	115	0.00893
116	0.04063	116	0.00849	116	0.02205	116	0.00933
117	0.04086	117	0.0083	117	0.0228	117	0.00994
118	0.04103	118	0.008	118	0.02354	118	0.01059
119	0.041	119	0.008	119	0.02406	119	0.01112
120	0.04086	120	0.00859	120	0.02455	120	0.01159
121	0.0407	121	0.00949	121	0.02517	121	0.01214
122	0.04056	122	0.01012	122	0.02586	122	0.01275
123	0.04053	123	0.01027	123	0.02662	123	0.01338
124	0.04068	124	0.01018	124	0.02765	124	0.01421
125	0.04088	125	0.01006	125	0.0289	125	0.01528
126	0.04085	126	0.00984	126	0.02993	126	0.0163
127	0.04057	127	0.00946	127	0.03061	127	0.01698
128	0.04047	128	0.00913	128	0.03151	128	0.0176
129	0.04083	129	0.00922	129	0.0332	129	0.01864
130	0.04124	130	0.01008	130	0.03528	130	0.02007
131	0.04097	131	0.0117	131	0.03681	131	0.02129
132	0.04003	132	0.01349	132	0.03759	132	0.02207
133	0.03932	133	0.01436	133	0.03854	133	0.0229
134	0.0396	134	0.01366	134	0.04055	134	0.02435
135	0.0406	135	0.01218	135	0.04356	135	0.02628
136	0.04144	136	0.01165	136	0.04694	136	0.02821
137	0.04164	137	0.01298	137	0.05015	137	0.02995
138	0.04143	138	0.01519	138	0.05293	138	0.03162
139	0.0412	139	0.01652	139	0.05535	139	0.03344
140	0.04104	140	0.0165	140	0.05802	140	0.03565
141	0.04097	141	0.01625	141	0.06172	141	0.03844
142	0.04102	142	0.01692	142	0.0665	142	0.04159
143	0.04121	143	0.01841	143	0.07163	143	0.04466
144	0.04143	144	0.01979	144	0.07676	144	0.04756
145	0.04155	145	0.02062	145	0.08238	145	0.05081
146	0.04158	146	0.02119	146	0.08896	146	0.05473
147	0.04163	147	0.02174	147	0.09628	147	0.05904
148	0.0418	148	0.02209	148	0.10426	148	0.06354
149	0.04219	149	0.02215	149	0.11359	149	0.06861
150	0.04279	150	0.0224	150	0.12468	150	0.07446
151	0.04345	151	0.02347	151	0.13686	151	0.08057
152	0.04406	152	0.0253	152	0.14968	152	0.08654
153	0.04476	153	0.02716	153	0.16418	153	0.09295
154	0.04569	154	0.02839	154	0.18157	154	0.10055
155	0.04676	155	0.02901	155	0.20154	155	0.10911
156	0.04768	156	0.02942	156	0.223	156	0.11802
157	0.04845	157	0.02987	157	0.24611	157	0.12757
158	0.04946	158	0.03032	158	0.27221	158	0.13881
159	0.05117	159	0.03078	159	0.30272	159	0.15253
160	0.05382	160	0.03156	160	0.33938	160	0.16916
161	0.0573	161	0.03288	161	0.38416	161	0.18905
162	0.06108	162	0.03458	162	0.43653	162	0.21188
163	0.06439	163	0.03617	163	0.49245	163	0.23736
164	0.06693	164	0.03731	164	0.5492	164	0.26761
165	0.06938	165	0.03812	165	0.61046	165	0.3074
166	0.07279	166	0.03891	166	0.68276	166	0.35944
167	0.07745	167	0.03981	167	0.76776	167	0.42136
168	0.08284	168	0.04076	168	0.86243	168	0.49054
169	0.08859	169	0.04173	169	0.9658	169	0.57085
170	0.09465	170	0.0429	170	1.07921	170	0.67039
171	0.10055	171	0.04438	171	1.20019	171	0.79358
172	0.10566	172	0.04588	172	1.32436	172	0.94078
173	0.11062	173	0.04681	173	1.45463	173	1.11413
174	0.11681	174	0.04702	174	1.59681	174	1.31328
175	0.12356	175	0.04713	175	1.74068	175	1.52126
176	0.12738	176	0.04806	176	1.85962	176	1.70516
177	0.12603	177	0.04984	177	1.94385	177	1.84088
178	0.12244	178	0.05144	178	2.02367	178	1.93103
179	0.12174	179	0.05185	179	2.13716	179	1.98646
180	0.12428	180	0.05135	180	2.27463	180	1.99465
181	0.12446	181	0.05126	181	2.37779	181	1.92394
182	0.11779	182	0.05227	182	2.40329	182	1.76449
183	0.10672	183	0.05369	183	2.36814	183	1.55152
184	0.09729	184	0.05441	184	2.31839	184	1.33762
185	0.09178	185	0.0545	185	2.26952	185	1.15
186	0.08748	186	0.05502	186	2.20002	186	0.98443
187	0.08192	187	0.05657	187	2.0954	187	0.83252
188	0.07608	188	0.05849	188	1.97116	188	0.69889
189	0.07184	189	0.05982	189	1.84716	189	0.59088
190	0.06874	190	0.06041	190	1.7215	190	0.50562
191	0.06511	191	0.0606	191	1.58304	191	0.43446
192	0.06086	192	0.06029	192	1.43643	192	0.3732
193	0.05734	193	0.05921	193	1.29921	193	0.32179
194	0.05515	194	0.05797	194	1.17972	194	0.2788
195	0.05354	195	0.05784	195	1.07087	195	0.24203
196	0.05176	196	0.05908	196	0.96422	196	0.21196
197	0.04991	197	0.06016	197	0.85992	197	0.18956
198	0.04831	198	0.05947	198	0.76211	198	0.17205
199	0.04695	199	0.05736	199	0.67317	199	0.15494
200	0.0458	200	0.05572	200	0.59489	200	0.13738
201	0.045	201	0.05552	201	0.52901	201	0.12211
202	0.04454	202	0.0558	202	0.47394	202	0.11066
203	0.04417	203	0.0553	203	0.42478	203	0.10161
204	0.04378	204	0.05418	204	0.37889	204	0.09354
205	0.04358	205	0.05355	205	0.3381	205	0.08663
206	0.04359	206	0.05379	206	0.30404	206	0.08096
207	0.04354	207	0.05407	207	0.27444	207	0.0756
208	0.0432	208	0.05348	208	0.24624	208	0.0702
209	0.04268	209	0.05183	209	0.21968	209	0.06568
210	0.04224	210	0.04961	210	0.19697	210	0.06268
211	0.04197	211	0.0476	211	0.17863	211	0.06053
212	0.04184	212	0.04646	212	0.16316	212	0.05837
213	0.04181	213	0.04633	213	0.1492	213	0.05616
214	0.04181	214	0.04647	214	0.13637	214	0.05411
215	0.04177	215	0.04582	215	0.12452	215	0.05206
216	0.04165	216	0.04419	216	0.11362	216	0.04993
217	0.04143	217	0.04243	217	0.10403	217	0.04806
218	0.0411	218	0.04142	218	0.09601	218	0.04653
219	0.04082	219	0.04118	219	0.08927	219	0.04485
220	0.04094	220	0.04116	220	0.08353	220	0.04259
221	0.04163	221	0.0411	221	0.07864	221	0.03998
222	0.04235	222	0.0409	222	0.07397	222	0.03753
223	0.04227	223	0.04027	223	0.06849	223	0.03565
224	0.04121	224	0.03882	224	0.06221	224	0.03445
225	0.04003	225	0.0368	225	0.05676	225	0.03362
226	0.03972	226	0.0351	226	0.05358	226	0.0324
227	0.04039	227	0.03449	227	0.0522	227	0.03026
228	0.04129	228	0.03483	228	0.05094	228	0.02762
229	0.04173	229	0.03539	229	0.0488	229	0.02547
230	0.04164	230	0.03554	230	0.04603	230	0.02418
231	0.04138	231	0.03513	231	0.04324	231	0.02328
232	0.04122	232	0.03431	232	0.04076	232	0.02232
233	0.04121	233	0.03318	233	0.0388	233	0.02133
234	0.04123	234	0.03184	234	0.03728	234	0.02039
235	0.04116	235	0.03056	235	0.03587	235	0.01933
236	0.04099	236	0.02971	236	0.03429	236	0.01816
237	0.0408	237	0.02936	237	0.03271	237	0.01716
238	0.04075	238	0.0291	238	0.03145	238	0.01641
239	0.04091	239	0.02846	239	0.03051	239	0.01562
240	0.04115	240	0.02761	240	0.02967	240	0.01466
241	0.04123	241	0.02713	241	0.02876	241	0.01376
242	0.04104	242	0.02713	242	0.02772	242	0.01308
243	0.04074	243	0.02703	243	0.02659	243	0.01242
244	0.04056	244	0.02629	244	0.02558	244	0.01176
245	0.0406	245	0.02521	245	0.02488	245	0.01129
246	0.04071	246	0.0244	246	0.02433	246	0.01105
247	0.0407	247	0.02395	247	0.02358	247	0.01067
248	0.04057	248	0.02346	248	0.02274	248	0.00999
249	0.04047	249	0.02284	249	0.02226	249	0.00933
250	0.04046	250	0.02236	250	0.0222	250	0.00898
251	0.04057	251	0.02202	251	0.02203	251	0.00875
252	0.04079	252	0.02144	252	0.02148	252	0.00842
253	0.04107	253	0.02054	253	0.02092	253	0.00807
254	0.0412	254	0.01992	254	0.02066	254	0.0079
255	0.04102	255	0.02009	255	0.0204	255	0.00781
256	0.04074	256	0.02071	256	0.01988	256	0.00763
257	0.04068	257	0.02084	257	0.01939	257	0.00742
258	0.04089	258	0.02005	258	0.01922	258	0.00727
259	0.0411	259	0.0189	259	0.01912	259	0.00705
260	0.04118	260	0.01835	260	0.01881	260	0.00669
261	0.04132	261	0.01869	261	0.01851	261	0.00638
262	0.0416	262	0.01911	262	0.01848	262	0.00626
263	0.04169	263	0.01851	263	0.01842	263	0.00621
264	0.04143	264	0.01704	264	0.01805	264	0.0061
265	0.0412	265	0.0163	265	0.01773	265	0.00606
266	0.04147	266	0.01744	266	0.01788	266	0.00616
267	0.04192	267	0.01916	267	0.01815	267	0.00618
268	0.04174	268	0.01875	268	0.01787	268	0.00596
269	0.04067	269	0.01545	269	0.01713	269	0.00576
270	0.03947	270	0.01182	270	0.01665	270	0.00585
271	0.03913	271	0.01091	271	0.01672	271	0.00605
272	0.03979	272	0.0127	272	0.017	272	0.00603
273	0.04076	273	0.01438	273	0.01723	273	0.00586
274	0.04137	274	0.01391	274	0.01747	274	0.00584
275	0.04146	275	0.01216	275	0.01762	275	0.00597
276	0.04126	276	0.01122	276	0.01746	276	0.00604
277	0.04108	277	0.01171	277	0.01715	277	0.00605
278	0.04105	278	0.01252	278	0.01714	278	0.00618
279	0.04113	279	0.01255	279	0.01746	279	0.00639
280	0.04113	280	0.01179	280	0.01772	280	0.00647
281	0.04096	281	0.01106	281	0.01775	281	0.00645
282	0.0407	282	0.01106	282	0.01779	282	0.00653
283	0.04056	283	0.01187	283	0.018	283	0.00671
284	0.04069	284	0.01286	284	0.01824	284	0.00684
285	0.04098	285	0.01313	285	0.01846	285	0.00691
286	0.04118	286	0.01236	286	0.01876	286	0.00707
287	0.04106	287	0.01114	287	0.01906	287	0.00734
288	0.04066	288	0.01041	288	0.01913	288	0.00761
289	0.04029	289	0.01046	289	0.01916	289	0.00792
290	0.04029	290	0.01077	290	0.01959	290	0.00839
291	0.0407	291	0.01078	291	0.0204	291	0.00888
292	0.04123	292	0.01046	292	0.02111	292	0.00913
293	0.04156	293	0.01025	293	0.02155	293	0.00927
294	0.04162	294	0.01055	294	0.02206	294	0.0096
295	0.04155	295	0.01118	295	0.02271	295	0.01018
296	0.04151	296	0.01158	296	0.02316	296	0.01074
297	0.04155	297	0.01146	297	0.02338	297	0.01124
298	0.04159	298	0.01124	298	0.02384	298	0.01189
299	0.04158	299	0.0116	299	0.02469	299	0.01271
300	0.04146	300	0.01247	300	0.02548	300	0.01343
301	0.04124	301	0.01291	301	0.02596	301	0.01401
302	0.04104	302	0.01235	302	0.02656	302	0.01471
303	0.04098	303	0.01157	303	0.02761	303	0.01567
304	0.04109	304	0.01175	304	0.02879	304	0.0167
305	0.04138	305	0.013	305	0.02975	305	0.01771
306	0.04174	306	0.01429	306	0.03075	306	0.01892
307	0.04197	307	0.01501	307	0.032	307	0.02032
308	0.04194	308	0.0155	308	0.03326	308	0.02156
309	0.04179	309	0.01597	309	0.03449	309	0.02258
310	0.04191	310	0.01563	310	0.03622	310	0.02392
311	0.04244	311	0.0139	311	0.0387	311	0.026
312	0.04296	312	0.01194	312	0.04113	312	0.02842
313	0.04286	313	0.01194	313	0.04266	313	0.03043
314	0.04203	314	0.01465	314	0.04358	314	0.03191
315	0.04119	315	0.01826	315	0.04505	315	0.03348
316	0.04112	316	0.02017	316	0.04785	316	0.03583
317	0.04188	317	0.0196	317	0.05178	317	0.03903
318	0.04273	318	0.01809	318	0.05607	318	0.04258
319	0.04304	319	0.01767	319	0.05993	319	0.04585
320	0.04288	320	0.01895	320	0.06316	320	0.04872
321	0.04278	321	0.02095	321	0.06651	321	0.0518
322	0.04293	322	0.02227	322	0.07097	322	0.05574
323	0.04306	323	0.02226	323	0.07655	323	0.06027
324	0.0429	324	0.02141	324	0.08245	324	0.06454
325	0.04263	325	0.02078	325	0.08864	325	0.06841
326	0.0426	326	0.02128	326	0.09598	326	0.07254
327	0.04281	327	0.02298	327	0.10461	327	0.07709
328	0.04299	328	0.02515	328	0.11377	328	0.08135
329	0.04309	329	0.02685	329	0.12381	329	0.08516
330	0.0433	330	0.02771	330	0.13633	330	0.08957
331	0.04369	331	0.02807	331	0.15146	331	0.09522
332	0.04404	332	0.02855	332	0.16717	332	0.10127
333	0.04423	333	0.02935	333	0.18291	333	0.10709
334	0.04439	334	0.03018	334	0.2012	334	0.11384
335	0.0446	335	0.03078	335	0.22361	335	0.12296
336	0.04472	336	0.0313	336	0.24789	336	0.13402
337	0.04475	337	0.03203	337	0.27241	337	0.14615
338	0.04506	338	0.03297	338	0.30086	338	0.1604
339	0.04596	339	0.03384	339	0.33802	339	0.17807
340	0.04721	340	0.03453	340	0.38299	340	0.19767
341	0.04839	341	0.03517	341	0.4317	341	0.21666
342	0.04946	342	0.03586	342	0.48406	342	0.23627
343	0.0506	343	0.03642	343	0.54261	343	0.2611
344	0.05175	344	0.03678	344	0.60589	344	0.2932
345	0.05294	345	0.0373	345	0.67138	345	0.33082
346	0.05464	346	0.03852	346	0.74401	346	0.37396
347	0.05722	347	0.04046	347	0.8315	347	0.42689
348	0.06006	348	0.04244	348	0.9299	348	0.49243
349	0.0622	349	0.04368	349	1.02624	349	0.56879
350	0.064	350	0.04394	350	1.11999	350	0.6556
351	0.06696	351	0.04358	351	1.2271	351	0.75813
352	0.07151	352	0.04322	352	1.35317	352	0.87949
353	0.07621	353	0.04333	353	1.47833	353	1.01315
354	0.08001	354	0.04399	354	1.58628	354	1.15152
355	0.08418	355	0.04492	355	1.69442	355	1.29825
356	0.09029	356	0.04566	356	1.8259	356	1.45865
357	0.09688	357	0.04596	357	1.95407	357	1.6159
358	0.10035	358	0.04584	358	2.00977	358	1.73088
359	0.09937	359	0.04544	359	1.96136	359	1.77581
