# Supplementary material for: Stiff and self-healing hydrogels by polymer entanglements in co-planar nanoconfinement
Source: Nat Mater. 2025 Mar 7;24(4):599–606. doi: 10.1038/s41563-025-02146-5 (PMC11961364; doi:10.1038/s41563-025-02146-5)
Supplement: Supplementary file 4 — Source data for Fig. 3b–f. [file 41563_2025_2146_MOESM4_ESM.xlsx]

## Sheet: Figure 3b
Pristine		SH-24h-end to end		SH-48h-end to end
Strain	Stress	Strain	Stress	Strain	Stress
(mm/mm)	(MPa)	(mm/mm)	(MPa)	(mm/mm)	(MPa)
0	0	0	0.00112	0	0.00077
0.0031	0.06704	0.00714	0.05713	0.01119	0.05543
0.00552	0.13988	0.01157	0.11103	0.01592	0.11289
0.00714	0.20162	0.01514	0.16462	0.01934	0.16698
0.00874	0.27425	0.01859	0.21986	0.02264	0.2215
0.00993	0.33508	0.02191	0.27401	0.0262	0.27636
0.0111	0.39998	0.02549	0.33175	0.03038	0.33012
0.01225	0.46786	0.029	0.38555	0.03518	0.38447
0.0134	0.53723	0.03278	0.44201	0.04025	0.43783
0.01452	0.60715	0.03653	0.49719	0.0463	0.49269
0.01563	0.67699	0.04059	0.55427	0.05265	0.54561
0.01674	0.74584	0.04495	0.61047	0.06	0.59869
0.01783	0.81292	0.04964	0.66452	0.06834	0.65159
0.01892	0.87795	0.05465	0.71856	0.07834	0.70467
0.01999	0.9408	0.06033	0.77228	0.09	0.75757
0.02106	1.00071	0.06699	0.8274	0.10467	0.8104
0.02247	1.07552	0.07434	0.88158	0.12133	0.85854
0.02387	1.14478	0.083	0.93504	0.138	0.89651
0.02526	1.20882	0.09333	0.98801	0.15466	0.92805
0.02698	1.28132	0.10633	1.04186	0.17134	0.95446
0.02869	1.34538	0.12301	1.08658	0.188	0.97587
0.03073	1.41297	0.13966	1.05917	0.20467	0.9946
0.03311	1.48061	0.15634	1.04285	0.22133	1.01144
0.03581	1.54747	0.173	1.05952	0.238	1.02667
0.03883	1.61058	0.18633	1.00627	0.25467	1.04042
0.04252	1.67223	0.19567	0.95284	0.27133	1.05319
0.04721	1.73248	0.21233	0.90151	0.28801	1.0655
0.05388	1.79411	0.229	0.87989	0.30466	1.07671
0.06223	1.85397	0.245	0.82629	0.32134	1.087
0.07323	1.91506	0.26	0.77321	0.338	1.09684
0.0879	1.9758	0.275	0.71983	0.35467	1.10634
0.10456	2.02771	0.28367	0.6668	0.37133	1.11556
0.12124	2.06192	0.28933	0.61167	0.388	1.1245
0.13789	2.09156	0.29333	0.55844	0.40467	1.13261
0.15456	2.11254	0.296	0.50506	0.42133	1.14084
0.17123	2.12721	0.29734	0.44809	0.438	1.14792
0.18789	2.13671	0.29834	0.373	0.45466	1.15433
0.20456	2.14533	0.299	0.31782	0.47134	1.16075
0.22123	2.15253	0.29967	0.26342	0.488	1.16198
0.23789	2.15782	0.30067	0.18856	0.50467	1.16517
0.25456	2.16211	0.30167	0.12625	0.52133	1.16336
0.27123	2.16575	0.303	0.06517	0.538	1.16569
0.28789	2.16897	0.30533	0.01076	0.55467	1.16975
0.30457	2.17257			0.57133	1.15419
0.32123	2.17592			0.58801	1.12019
0.33789	2.17895			0.60467	1.11328
0.35457	2.18258			0.62134	1.11052
0.37123	2.18609			0.638	1.09462
0.3879	2.18953			0.65467	1.0805
0.40457	2.19305			0.66467	1.02459
0.42123	2.19646			0.66634	0.96695
0.4379	2.19997			0.668	0.9111
0.45456	2.20354			0.67	0.85899
0.47123	2.20711			0.673	0.80654
0.4879	2.21114			0.678	0.75269
0.50456	2.21515			0.684	0.69917
0.52123	2.21964			0.70067	0.64923
0.5379	2.22435			0.71733	0.63186
0.55456	2.22937			0.734	0.61466
0.57123	2.23415			0.744	0.56122
0.5879	2.23895			0.749	0.50631
0.60456	2.24387			0.75567	0.45401
0.62123	2.24904			0.77234	0.43965
0.6379	2.25432			0.789	0.43724
0.65456	2.25953			0.80567	0.4353
0.67123	2.26493			0.82233	0.42316
0.6879	2.27003			0.835	0.3665
0.70456	2.27585			0.836	0.31438
0.72123	2.28139			0.837	0.25133
0.7379	2.2868			0.83801	0.18865
0.75456	2.29238			0.83901	0.13288
0.77123	2.298			0.84034	0.07453
0.78789	2.30374			0.84267	0.01727
0.80456	2.31017
0.82123	2.31672
0.8379	2.32424
0.85456	2.33228
0.87123	2.34067
0.88789	2.34956
0.90456	2.35862
0.92123	2.36757
0.93789	2.37726
0.95457	2.38651
0.97123	2.39615
0.9879	2.4052
1.00456	2.41437
1.02123	2.42335
1.0379	2.43233
1.05457	2.44093
1.07122	2.4506
1.0879	2.4593
1.10456	2.46872
1.12123	2.47832
1.1379	2.48706
1.15456	2.49573
1.17123	2.50503
1.1879	2.51398
1.20456	2.52297
1.22122	2.53189
1.2379	2.54103
1.25456	2.54982
1.27123	2.55922
1.2879	2.56809
1.30456	2.57673
1.32123	2.58538
1.3379	2.59385
1.35456	2.60255
1.37123	2.611
1.3879	2.61968
1.40456	2.62749
1.42123	2.63582
1.4379	2.64456
1.45456	2.65296
1.47123	2.66085
1.4879	2.66817
1.50456	2.67486
1.52123	2.68312
1.53789	2.69153
1.55456	2.69872
1.57123	2.70537
1.58789	2.71203
1.60456	2.71895
1.62123	2.7263
1.63789	2.73421
1.65457	2.74196
1.67123	2.75137
1.68789	2.75989
1.70456	2.76823
1.72123	2.7784
1.73789	2.7889
1.75457	2.79981
1.77123	2.81054
1.78789	2.82126
1.80457	2.83099
1.82123	2.83957
1.8379	2.84729
1.85457	2.85561
1.87123	2.86413
1.8879	2.87285
1.90457	2.88221
1.92123	2.88856
1.9379	2.89676
1.95456	2.90491
1.97123	2.91132
1.9879	2.91491
2.00456	2.92004
2.02123	2.92642
2.0379	2.93317
2.05456	2.93744
2.07123	2.93731
2.0879	2.93877
2.10456	2.9399
2.12123	2.93712
2.1379	2.93433
2.15456	2.92999
2.17123	2.92364
2.18789	2.91943
2.20456	2.90944
2.22123	2.88598
2.23789	2.8646
2.25456	2.82918
2.2679	2.76848
2.2719	2.7038
2.27423	2.63424
2.27589	2.56693
2.27723	2.49952
2.27823	2.43832
2.27923	2.36746
2.28023	2.28806
2.28123	2.19901
2.2819	2.13245
2.28256	2.05118
2.2829	1.99018
2.28323	1.90826
2.28356	1.81043
2.2839	1.70323
2.28423	1.58955
2.28456	1.47109
2.28489	1.35038
2.28523	1.23016
2.28556	1.11192
2.2859	0.99675
2.28623	0.88592
2.28656	0.78029
2.28689	0.68059
2.28722	0.58719
2.28756	0.50045
2.28789	0.42063
2.28823	0.34766
2.28856	0.28163
2.28923	0.16957
2.28989	0.08243
2.29056	0.0173

## Sheet: Figure  3c
Pristine		SH-24h-side by side
Strain	Stress	Strain	Stress
(mm/mm)	(MPa)	(mm/mm)	(MPa)
0	0		0.00085
0.0031	0.06704	0.00957	0.0602
0.00552	0.13988	0.0144	0.11795
0.00714	0.20162	0.01786	0.18252
0.00874	0.27425	0.02047	0.24101
0.00993	0.33508	0.02302	0.30107
0.0111	0.39998	0.02551	0.36014
0.01225	0.46786	0.02831	0.42269
0.0134	0.53723	0.03108	0.4812
0.01452	0.60715	0.03416	0.54433
0.01563	0.67699	0.03721	0.60593
0.01674	0.74584	0.04025	0.66547
0.01783	0.81292	0.04361	0.72601
0.01892	0.87795	0.0473	0.7881
0.01999	0.9408	0.05098	0.84867
0.02106	1.00071	0.05466	0.90647
0.02247	1.07552	0.05899	0.96818
0.02387	1.14478	0.06367	1.0285
0.02526	1.20882	0.06866	1.08985
0.02698	1.28132	0.074	1.14837
0.02869	1.34538	0.07967	1.20613
0.03073	1.41297	0.086	1.26558
0.03311	1.48061	0.09334	1.32539
0.03581	1.54747	0.10134	1.38474
0.03883	1.61058	0.11034	1.4434
0.04252	1.67223	0.12067	1.50109
0.04721	1.73248	0.13267	1.55867
0.05388	1.79411	0.147	1.61652
0.06223	1.85397	0.16367	1.67025
0.07323	1.91506	0.18034	1.71422
0.0879	1.9758	0.197	1.75239
0.10456	2.02771	0.21366	1.78418
0.12124	2.06192	0.23034	1.81198
0.13789	2.09156	0.24701	1.83607
0.15456	2.11254	0.26367	1.85686
0.17123	2.12721	0.28033	1.87541
0.18789	2.13671	0.297	1.89213
0.20456	2.14533	0.31367	1.90763
0.22123	2.15253	0.33033	1.92273
0.23789	2.15782	0.347	1.93621
0.25456	2.16211	0.36367	1.94902
0.27123	2.16575	0.38033	1.96097
0.28789	2.16897	0.397	1.97278
0.30457	2.17257	0.41367	1.98443
0.32123	2.17592	0.43033	1.99522
0.33789	2.17895	0.447	2.0071
0.35457	2.18258	0.46367	2.0172
0.37123	2.18609	0.48034	2.0278
0.3879	2.18953	0.497	2.03831
0.40457	2.19305	0.51367	2.04802
0.42123	2.19646	0.53034	2.05799
0.4379	2.19997	0.547	2.06821
0.45456	2.20354	0.56367	2.07824
0.47123	2.20711	0.58034	2.08806
0.4879	2.21114	0.597	2.09609
0.50456	2.21515	0.61366	2.10654
0.52123	2.21964	0.63033	2.11654
0.5379	2.22435	0.647	2.12665
0.55456	2.22937	0.66366	2.1367
0.57123	2.23415	0.68033	2.14707
0.5879	2.23895	0.697	2.15752
0.60456	2.24387	0.71367	2.16764
0.62123	2.24904	0.73033	2.17767
0.6379	2.25432	0.747	2.18772
0.65456	2.25953	0.76367	2.1974
0.67123	2.26493	0.78033	2.2075
0.6879	2.27003	0.797	2.21746
0.70456	2.27585	0.81367	2.22771
0.72123	2.28139	0.83033	2.23818
0.7379	2.2868	0.847	2.24862
0.75456	2.29238	0.86367	2.25929
0.77123	2.298	0.88034	2.26942
0.78789	2.30374	0.897	2.27994
0.80456	2.31017	0.91366	2.29065
0.82123	2.31672	0.93034	2.30105
0.8379	2.32424	0.947	2.31157
0.85456	2.33228	0.96367	2.32186
0.87123	2.34067	0.98033	2.33153
0.88789	2.34956	0.99701	2.34117
0.90456	2.35862	1.01367	2.35046
0.92123	2.36757	1.03033	2.36073
0.93789	2.37726	1.047	2.37127
0.95457	2.38651	1.06367	2.38206
0.97123	2.39615	1.08033	2.39292
0.9879	2.4052	1.097	2.40376
1.00456	2.41437	1.11367	2.41462
1.02123	2.42335	1.13033	2.42569
1.0379	2.43233	1.147	2.43678
1.05457	2.44093	1.16367	2.44764
1.07122	2.4506	1.18034	2.45826
1.0879	2.4593	1.197	2.46898
1.10456	2.46872	1.21367	2.4791
1.12123	2.47832	1.23034	2.48971
1.1379	2.48706	1.247	2.50027
1.15456	2.49573	1.26366	2.51122
1.17123	2.50503	1.28034	2.52231
1.1879	2.51398	1.297	2.53354
1.20456	2.52297	1.31366	2.54419
1.22122	2.53189	1.33034	2.55472
1.2379	2.54103	1.347	2.56568
1.25456	2.54982	1.36366	2.57628
1.27123	2.55922	1.38033	2.58688
1.2879	2.56809	1.39701	2.59718
1.30456	2.57673	1.41367	2.60597
1.32123	2.58538	1.43033	2.616
1.3379	2.59385	1.447	2.62629
1.35456	2.60255	1.46367	2.63613
1.37123	2.611	1.48033	2.64616
1.3879	2.61968	1.497	2.65648
1.40456	2.62749	1.51367	2.66739
1.42123	2.63582	1.53034	2.67827
1.4379	2.64456	1.547	2.6886
1.45456	2.65296	1.56367	2.69945
1.47123	2.66085	1.58033	2.71011
1.4879	2.66817	1.597	2.72048
1.50456	2.67486	1.61367	2.7309
1.52123	2.68312	1.63034	2.7414
1.53789	2.69153	1.647	2.75183
1.55456	2.69872	1.66366	2.76174
1.57123	2.70537	1.68034	2.7716
1.58789	2.71203	1.697	2.7817
1.60456	2.71895	1.71366	2.79138
1.62123	2.7263	1.73033	2.80081
1.63789	2.73421	1.747	2.81043
1.65457	2.74196	1.76367	2.81942
1.67123	2.75137	1.78033	2.8285
1.68789	2.75989	1.797	2.83745
1.70456	2.76823	1.81367	2.8455
1.72123	2.7784	1.83033	2.85302
1.73789	2.7889	1.847	2.85928
1.75457	2.79981	1.86367	2.86357
1.77123	2.81054	1.88033	2.8672
1.78789	2.82126	1.897	2.87046
1.80457	2.83099	1.91367	2.87315
1.82123	2.83957	1.93034	2.87531
1.8379	2.84729	1.947	2.87653
1.85457	2.85561	1.96367	2.87526
1.87123	2.86413	1.98034	2.87334
1.8879	2.87285	1.997	2.87043
1.90457	2.88221	2.01367	2.86556
1.92123	2.88856	2.03034	2.8612
1.9379	2.89676	2.047	2.85986
1.95456	2.90491	2.06366	2.86023
1.97123	2.91132	2.08034	2.85634
1.9879	2.91491	2.09701	2.84508
2.00456	2.92004	2.11367	2.82914
2.02123	2.92642	2.13033	2.8107
2.0379	2.93317	2.14701	2.78347
2.05456	2.93744	2.16367	2.73794
2.07123	2.93731	2.17767	2.67929
2.0879	2.93877	2.18634	2.61954
2.10456	2.9399	2.189	2.54146
2.12123	2.93712	2.18966	2.48069
2.1379	2.93433	2.19033	2.4038
2.15456	2.92999	2.191	2.31644
2.17123	2.92364	2.19166	2.22399
2.18789	2.91943	2.19233	2.13096
2.20456	2.90944	2.193	2.04088
2.22123	2.88598	2.19367	1.95614
2.23789	2.8646	2.19434	1.87835
2.25456	2.82918	2.195	1.80865
2.2679	2.76848	2.19567	1.74724
2.2719	2.7038	2.19667	1.67009
2.27423	2.63424	2.19767	1.60813
2.27589	2.56693	2.199	1.54175
2.27723	2.49952	2.20066	1.47658
2.27823	2.43832	2.20233	1.4172
2.27923	2.36746	2.20333	1.3564
2.28023	2.28806	2.204	1.271
2.28123	2.19901	2.20434	1.21038
2.2819	2.13245	2.20467	1.14263
2.28256	2.05118	2.205	1.0702
2.2829	1.99018	2.20534	0.99428
2.28323	1.90826	2.20567	0.91623
2.28356	1.81043	2.206	0.83799
2.2839	1.70323	2.20634	0.76086
2.28423	1.58955	2.20667	0.68551
2.28456	1.47109	2.207	0.61273
2.28489	1.35038	2.20733	0.54311
2.28523	1.23016	2.20766	0.47723
2.28556	1.11192	2.208	0.41543
2.2859	0.99675	2.20833	0.35789
2.28623	0.88592	2.209	0.25635
2.28656	0.78029	2.20966	0.17271
2.28689	0.68059	2.21033	0.10609
2.28722	0.58719	2.21133	0.03454
2.28756	0.50045
2.28789	0.42063
2.28823	0.34766
2.28856	0.28163
2.28923	0.16957
2.28989	0.08243
2.29056	0.0173

## Sheet: Figure 3d
0		1h		4h		16h		pristine
Strain	Stress	Strain	Stress	Strain	Stress	Strain	Stress	Strain	Stress
(mm/mm)	(MPa)	(mm/mm)	(MPa)	(mm/mm)	(MPa)	(mm/mm)	(MPa)	(mm/mm)	(MPa)
0	-0.00229	0	-0.00015	0	0.00097	0	-0.00084	0	0
0.00428	0.05014	0.01511	0.05719	0.00917	0.05399	0.0059	0.05724	0.0031	0.06704
0.00741	0.10724	0.02262	0.11829	0.01478	0.10772	0.0091	0.11407	0.00552	0.13988
0.00992	0.16202	0.02795	0.18207	0.01861	0.16415	0.01153	0.17045	0.00714	0.20162
0.01245	0.22182	0.03245	0.24228	0.02156	0.21836	0.01393	0.2354	0.00874	0.27425
0.01493	0.28182	0.03653	0.30365	0.02444	0.27674	0.01589	0.29369	0.00993	0.33508
0.01734	0.33907	0.04093	0.36751	0.02727	0.33522	0.0178	0.3536	0.0111	0.39998
0.01968	0.39041	0.04562	0.43034	0.03004	0.39065	0.01968	0.41284	0.01225	0.46786
0.02234	0.44231	0.05031	0.49149	0.03279	0.44394	0.02152	0.4712	0.0134	0.53723
0.02564	0.49481	0.05532	0.55488	0.03552	0.49679	0.02334	0.52729	0.01452	0.60715
0.03026	0.54731	0.06066	0.61475	0.03856	0.55426	0.02549	0.59048	0.01563	0.67699
0.03613	0.59979	0.06633	0.67716	0.04159	0.6085	0.02759	0.64921	0.01674	0.74584
0.04224	0.65308	0.07233	0.73718	0.04496	0.66441	0.02968	0.70336	0.01783	0.81292
0.05231	0.70411	0.07933	0.79861	0.04864	0.72161	0.0321	0.76368	0.01892	0.87795
0.06232	0.7561	0.08667	0.86032	0.05231	0.77681	0.03449	0.82266	0.01999	0.9408
0.079	0.75443	0.095	0.92053	0.05633	0.83349	0.03687	0.88021	0.02106	1.00071
0.09467	0.69983	0.10433	0.98035	0.06066	0.88736	0.03923	0.93507	0.02247	1.07552
0.097	0.64483	0.115	1.04061	0.06534	0.94161	0.04193	0.99415	0.02387	1.14478
0.09867	0.59201	0.12734	1.10065	0.07033	0.99679	0.04462	1.04927	0.02526	1.20882
0.10067	0.53296	0.14234	1.16085	0.076	1.05181	0.04763	1.10793	0.02698	1.28132
0.103	0.47924	0.159	1.22018	0.082	1.10574	0.05064	1.1644	0.02869	1.34538
0.106	0.42802	0.17567	1.27654	0.08867	1.15945	0.05399	1.22334	0.03073	1.41297
0.11033	0.37606	0.19233	1.32642	0.09634	1.21443	0.05766	1.27933	0.03311	1.48061
0.11333	0.32013	0.209	1.3725	0.10467	1.26798	0.06199	1.33649	0.03581	1.54747
0.11534	0.26802	0.22567	1.41226	0.114	1.32124	0.06667	1.39344	0.03883	1.61058
0.11733	0.20831	0.24234	1.44945	0.125	1.37543	0.07199	1.45057	0.04252	1.67223
0.119	0.14773	0.259	1.48138	0.13733	1.42887	0.078	1.50561	0.04721	1.73248
0.12033	0.083	0.27567	1.51085	0.15133	1.48154	0.08433	1.5608	0.05388	1.79411
0.12167	0.02019	0.29234	1.53537	0.16733	1.53441	0.092	1.6159	0.06223	1.85397
		0.309	1.55903	0.184	1.58252	0.10034	1.67068	0.07323	1.91506
		0.32567	1.58205	0.20067	1.62461	0.11034	1.72483	0.0879	1.9758
		0.34233	1.60274	0.21733	1.66148	0.12267	1.7798	0.10456	2.02771
		0.359	1.62158	0.234	1.6942	0.138	1.83449	0.12124	2.06192
		0.37567	1.63891	0.25068	1.72243	0.15467	1.88064	0.13789	2.09156
		0.39234	1.65586	0.26733	1.74714	0.17133	1.91907	0.15456	2.11254
		0.409	1.67176	0.284	1.77173	0.188	1.94869	0.17123	2.12721
		0.42567	1.68631	0.30067	1.79335	0.20467	1.97247	0.18789	2.13671
		0.44233	1.70005	0.31734	1.81427	0.22133	1.99231	0.20456	2.14533
		0.45901	1.71218	0.334	1.83319	0.238	2.0084	0.22123	2.15253
		0.47567	1.72454	0.35067	1.85075	0.25467	2.02336	0.23789	2.15782
		0.49234	1.73557	0.36734	1.8663	0.27134	2.03597	0.25456	2.16211
		0.509	1.74551	0.384	1.87983	0.288	2.04683	0.27123	2.16575
		0.52567	1.75554	0.40066	1.89192	0.30467	2.05721	0.28789	2.16897
		0.54233	1.76448	0.41734	1.90535	0.32133	2.06597	0.30457	2.17257
		0.559	1.77374	0.434	1.91894	0.338	2.07373	0.32123	2.17592
		0.57567	1.78284	0.45066	1.93163	0.35467	2.08204	0.33789	2.17895
		0.59234	1.79079	0.46734	1.94392	0.37133	2.08959	0.35457	2.18258
		0.609	1.80015	0.48401	1.95607	0.388	2.09707	0.37123	2.18609
		0.62567	1.80855	0.50067	1.96726	0.40466	2.10407	0.3879	2.18953
		0.64233	1.81472	0.51733	1.97742	0.42134	2.11139	0.40457	2.19305
		0.65901	1.82173	0.534	1.98817	0.438	2.11836	0.42123	2.19646
		0.67566	1.83035	0.55067	1.99894	0.45467	2.12512	0.4379	2.19997
		0.69234	1.84004	0.56733	2.00886	0.47133	2.13174	0.45456	2.20354
		0.709	1.85002	0.584	2.01837	0.488	2.13801	0.47123	2.20711
		0.72567	1.85942	0.60067	2.02825	0.50467	2.14466	0.4879	2.21114
		0.74233	1.8679	0.61733	2.0382	0.52133	2.15143	0.50456	2.21515
		0.75901	1.87746	0.634	2.04739	0.538	2.15778	0.52123	2.21964
		0.77567	1.88533	0.65067	2.05683	0.55466	2.16438	0.5379	2.22435
		0.79234	1.89312	0.66733	2.06646	0.57134	2.17127	0.55456	2.22937
		0.809	1.89949	0.684	2.07576	0.588	2.17804	0.57123	2.23415
		0.82567	1.90466	0.70067	2.08534	0.60467	2.18517	0.5879	2.23895
		0.84233	1.90696	0.71734	2.09471	0.62133	2.19258	0.60456	2.24387
		0.859	1.90718	0.734	2.1037	0.638	2.2002	0.62123	2.24904
		0.87566	1.90501	0.75067	2.1127	0.65467	2.2082	0.6379	2.25432
		0.89234	1.89628	0.76733	2.12169	0.67133	2.21653	0.65456	2.25953
		0.909	1.88141	0.784	2.13098	0.68801	2.22441	0.67123	2.26493
		0.92567	1.8586	0.80066	2.14003	0.70466	2.23283	0.6879	2.27003
		0.94233	1.82774	0.81733	2.14897	0.72134	2.24152	0.70456	2.27585
		0.959	1.79018	0.834	2.15746	0.738	2.25028	0.72123	2.28139
		0.97567	1.77744	0.85066	2.16541	0.75467	2.25915	0.7379	2.2868
		0.99234	1.77765	0.86733	2.17304	0.77133	2.2679	0.75456	2.29238
		1.009	1.78147	0.884	2.18043	0.788	2.27654	0.77123	2.298
		1.02567	1.77501	0.90067	2.18806	0.80467	2.28546	0.78789	2.30374
		1.04234	1.76188	0.91733	2.19528	0.82133	2.29468	0.80456	2.31017
		1.05901	1.71724	0.934	2.20157	0.838	2.30417	0.82123	2.31672
		1.07067	1.65608	0.95067	2.209	0.85466	2.31335	0.8379	2.32424
		1.08067	1.59445	0.96733	2.21731	0.87134	2.32289	0.85456	2.33228
		1.09001	1.53451	0.984	2.22569	0.888	2.33266	0.87123	2.34067
		1.10433	1.47394	1.00067	2.23402	0.90467	2.34219	0.88789	2.34956
		1.11933	1.4139	1.01733	2.2426	0.92133	2.35189	0.90456	2.35862
		1.13167	1.35353	1.034	2.25116	0.938	2.36199	0.92123	2.36757
		1.14067	1.29207	1.05067	2.25953	0.95467	2.3723	0.93789	2.37726
		1.14967	1.23092	1.06733	2.26718	0.97133	2.38234	0.95457	2.38651
		1.15434	1.16362	1.084	2.2746	0.988	2.39254	0.97123	2.39615
		1.15567	1.09309	1.10067	2.28225	1.00466	2.40303	0.9879	2.4052
		1.157	1.01595	1.11734	2.28963	1.02134	2.41428	1.00456	2.41437
		1.15834	0.94404	1.134	2.29656	1.038	2.42468	1.02123	2.42335
		1.15967	0.88369	1.15067	2.30318	1.05467	2.43498	1.0379	2.43233
		1.16167	0.81859	1.16734	2.30858	1.07133	2.4464	1.05457	2.44093
		1.165	0.75867	1.184	2.31351	1.088	2.45694	1.07122	2.4506
		1.17467	0.6989	1.20066	2.31907	1.10467	2.4683	1.0879	2.4593
		1.18133	0.6392	1.21733	2.32528	1.12133	2.47938	1.10456	2.46872
		1.18834	0.57824	1.234	2.33289	1.138	2.49141	1.12123	2.47832
		1.205	0.5225	1.25067	2.34071	1.15466	2.50278	1.1379	2.48706
		1.22167	0.49142	1.26733	2.34763	1.17134	2.51368	1.15456	2.49573
		1.23234	0.4295	1.284	2.35423	1.188	2.5254	1.17123	2.50503
		1.23401	0.35278	1.30067	2.35974	1.20467	2.53669	1.1879	2.51398
		1.235	0.28204	1.31733	2.36256	1.22133	2.54851	1.20456	2.52297
		1.236	0.21095	1.334	2.35779	1.238	2.5596	1.22122	2.53189
		1.237	0.14714	1.35067	2.35284	1.25467	2.57125	1.2379	2.54103
		1.23833	0.0801	1.36733	2.3507	1.27133	2.58303	1.25456	2.54982
		1.24033	0.01958	1.384	2.35241	1.288	2.59395	1.27123	2.55922
				1.40067	2.355	1.30466	2.60526	1.2879	2.56809
				1.41733	2.35455	1.32134	2.61665	1.30456	2.57673
				1.434	2.34821	1.338	2.6283	1.32123	2.58538
				1.45067	2.32463	1.35467	2.63964	1.3379	2.59385
				1.46734	2.2802	1.37133	2.65103	1.35456	2.60255
				1.484	2.23873	1.388	2.66316	1.37123	2.611
				1.50066	2.19788	1.40467	2.67466	1.3879	2.61968
				1.515	2.14439	1.42133	2.68616	1.40456	2.62749
				1.52634	2.09077	1.438	2.69786	1.42123	2.63582
				1.53	2.03154	1.45466	2.70967	1.4379	2.64456
				1.53133	1.97195	1.47134	2.72153	1.45456	2.65296
				1.53233	1.9155	1.488	2.73254	1.47123	2.66085
				1.53333	1.85521	1.50467	2.74412	1.4879	2.66817
				1.53433	1.7957	1.52133	2.75568	1.50456	2.67486
				1.53533	1.73991	1.538	2.76684	1.52123	2.68312
				1.53667	1.67393	1.55467	2.77719	1.53789	2.69153
				1.538	1.61424	1.57133	2.78777	1.55456	2.69872
				1.539	1.55387	1.58801	2.79874	1.57123	2.70537
				1.53999	1.46934	1.60466	2.80899	1.58789	2.71203
				1.54066	1.37282	1.62134	2.81838	1.60456	2.71895
				1.541	1.30602	1.638	2.82867	1.62123	2.7263
				1.54133	1.23123	1.65467	2.83768	1.63789	2.73421
				1.54166	1.15146	1.67133	2.847	1.65457	2.74196
				1.542	1.06823	1.688	2.85602	1.67123	2.75137
				1.54233	0.98304	1.70467	2.86504	1.68789	2.75989
				1.54266	0.89768	1.72133	2.87384	1.70456	2.76823
				1.543	0.8136	1.73801	2.88057	1.72123	2.7784
				1.54333	0.73165	1.75466	2.88706	1.73789	2.7889
				1.54367	0.65261	1.77134	2.89369	1.75457	2.79981
				1.544	0.57718	1.788	2.89994	1.77123	2.81054
				1.54433	0.50588	1.80467	2.90695	1.78789	2.82126
				1.54467	0.43904	1.82133	2.91453	1.80457	2.83099
				1.545	0.37685	1.838	2.92315	1.82123	2.83957
				1.54534	0.31951	1.85467	2.93177	1.8379	2.84729
				1.546	0.21945	1.87133	2.9396	1.85457	2.85561
				1.54667	0.13832	1.888	2.94872	1.87123	2.86413
				1.54734	0.07487	1.90466	2.95704	1.8879	2.87285
				1.54833	0.00858	1.92134	2.96412	1.90457	2.88221
						1.938	2.97113	1.92123	2.88856
						1.95467	2.97852	1.9379	2.89676
						1.97133	2.9853	1.95456	2.90491
						1.988	2.99031	1.97123	2.91132
						2.00467	2.99376	1.9879	2.91491
						2.02133	2.99639	2.00456	2.92004
						2.038	2.99806	2.02123	2.92642
						2.05466	2.9977	2.0379	2.93317
						2.07134	2.99735	2.05456	2.93744
						2.088	2.99787	2.07123	2.93731
						2.10466	2.99765	2.0879	2.93877
						2.12133	2.99885	2.10456	2.9399
						2.138	2.99852	2.12123	2.93712
						2.15467	2.99053	2.1379	2.93433
						2.17133	2.97461	2.15456	2.92999
						2.188	2.95157	2.17123	2.92364
						2.20466	2.92516	2.18789	2.91943
						2.22134	2.89497	2.20456	2.90944
						2.238	2.86609	2.22123	2.88598
						2.25367	2.81094	2.23789	2.8646
						2.26267	2.7548	2.25456	2.82918
						2.26766	2.6993	2.2679	2.76848
						2.26966	2.64338	2.2719	2.7038
						2.271	2.57909	2.27423	2.63424
						2.272	2.51576	2.27589	2.56693
						2.273	2.44179	2.27723	2.49952
						2.27367	2.36461	2.27823	2.43832
						2.274	2.30518	2.27923	2.36746
						2.27434	2.23413	2.28023	2.28806
						2.27467	2.15513	2.28123	2.19901
						2.275	2.06945	2.2819	2.13245
						2.27534	1.97805	2.28256	2.05118
						2.27567	1.88212	2.2829	1.99018
						2.276	1.78066	2.28323	1.90826
						2.27633	1.67074	2.28356	1.81043
						2.27667	1.55275	2.2839	1.70323
						2.277	1.43084	2.28423	1.58955
						2.27733	1.30823	2.28456	1.47109
						2.27767	1.18646	2.28489	1.35038
						2.278	1.06674	2.28523	1.23016
						2.27833	0.95071	2.28556	1.11192
						2.27866	0.83976	2.2859	0.99675
						2.279	0.73439	2.28623	0.88592
						2.27933	0.63521	2.28656	0.78029
						2.27966	0.54271	2.28689	0.68059
						2.28	0.45715	2.28722	0.58719
						2.28033	0.37867	2.28756	0.50045
						2.28067	0.30711	2.28789	0.42063
						2.281	0.24247	2.28823	0.34766
						2.28133	0.18451	2.28856	0.28163
						2.282	0.08757	2.28923	0.16957
						2.28267	0.01387	2.28989	0.08243
								2.29056	0.0173

## Sheet: Figure 3e and 3f
				Modulus	healing efficiency	Self-healed stress
				(MPa)	(%)	(MPa)
				50.03	100	3.17
				49.76	94	3.24
				51.08	86	3.58	.
				50.03	83	2.44
				50.03	60	1.76
				50.03	33	0.97
				2.2	22	2.3
				5.4	66	2.4
				10	100	3.7
				0.015	96	0.8
				7.2	70	3
				0.221	85	1.4
				0.1	99	0.14
				1.6	100	5.8
				0.02	100	0.14
				0.04	88.3	0.33
				0.06	72	0.072
				0.12	67	0.02
				0.023	100	0.354
				4	71	4.5
