# Supplementary material for: Stiff and self-healing hydrogels by polymer entanglements in co-planar nanoconfinement
Source: Nat Mater. 2025 Mar 7;24(4):599–606. doi: 10.1038/s41563-025-02146-5 (PMC11961364; doi:10.1038/s41563-025-02146-5)
Supplement: Supplementary file 5 — Source data for Fig. 4b–d,f. [file 41563_2025_2146_MOESM5_ESM.xlsx]

## Sheet: Figure 4b
Pristine PAAm		1.5 wt%		3 wt%		4.6 wt%
Displacement	Shear stress	Displacement	Shear stress	Displacement	Shear stress	Displacement	Shear stress
(mm)	(MPa)	(mm)	(MPa)	(mm)	(MPa)	(mm)	(MPa)
0	4.2e-05	0	0.0001006	0	0.000418	0	0.0001157
0.00311	0.0029	0.00289	0.00276	0.00252	0.00297	0.00262	0.00291
0.00504	0.00571	0.00434	0.00553	0.0037	0.00559	0.00386	0.00554
0.0067	0.00873	0.00557	0.00853	0.00477	0.0085	0.00487	0.00834
0.00884	0.01144	0.00664	0.01127	0.00562	0.01119	0.00573	0.01084
0.01136	0.01428	0.00766	0.01407	0.00648	0.01414	0.00659	0.01351
0.01511	0.01716	0.00868	0.01681	0.00739	0.0172	0.00739	0.01624
0.01912	0.02	0.0097	0.01944	0.0082	0.02029	0.00825	0.01895
0.02362	0.02272	0.01066	0.02195	0.00905	0.02333	0.00905	0.0216
0.02818	0.02525	0.01179	0.0248	0.00986	0.02626	0.00986	0.02414
0.03252	0.02811	0.01291	0.02747	0.01061	0.02908	0.01082	0.02716
0.03718	0.03067	0.01404	0.03002	0.01141	0.03173	0.01179	0.03003
0.04184	0.0334	0.01527	0.03287	0.01216	0.03425	0.01275	0.0327
0.04666	0.03618	0.0165	0.0356	0.01307	0.03719	0.01366	0.03521
0.05186	0.03895	0.01768	0.03819	0.01398	0.03995	0.01473	0.03807
0.05684	0.04163	0.01907	0.04104	0.01489	0.04253	0.0158	0.04077
0.06171	0.04429	0.02046	0.0438	0.01602	0.0455	0.01682	0.04334
0.0667	0.04679	0.02175	0.04653	0.01704	0.04836	0.018	0.04619
0.07173	0.04944	0.02314	0.04919	0.01811	0.05113	0.01918	0.04892
0.07687	0.05195	0.02448	0.0518	0.01912	0.05381	0.02041	0.05154
0.08202	0.05447	0.02582	0.05438	0.02014	0.0564	0.02159	0.05412
0.08737	0.05716	0.02716	0.05692	0.02116	0.05894	0.02277	0.05665
0.09252	0.05977	0.02866	0.05971	0.02234	0.06179	0.02416	0.05947
0.09787	0.06247	0.03021	0.06247	0.02346	0.06455	0.0255	0.06223
0.10339	0.06514	0.03166	0.06517	0.02464	0.06725	0.02679	0.06488
0.10923	0.06778	0.03321	0.06779	0.02582	0.06991	0.02812	0.06744
0.11507	0.07039	0.03466	0.07035	0.027	0.07258	0.02962	0.07022
0.12091	0.07295	0.03621	0.07286	0.02823	0.07521	0.03118	0.07293
0.1267	0.07556	0.03787	0.07557	0.02941	0.07778	0.03262	0.0756
0.1327	0.07809	0.03954	0.07817	0.03075	0.08061	0.03418	0.0782
0.1387	0.08059	0.04125	0.08071	0.03204	0.08334	0.03568	0.08073
0.14496	0.0832	0.04307	0.08344	0.03337	0.08595	0.03734	0.08343
0.1515	0.08577	0.04489	0.08606	0.03487	0.0887	0.039	0.08606
0.15836	0.08832	0.04666	0.08857	0.03637	0.09127	0.04066	0.0886
0.165	0.09088	0.0487	0.09115	0.03804	0.094	0.04232	0.09116
0.1717	0.09343	0.05089	0.09381	0.03975	0.09664	0.04404	0.0937
0.1785	0.09598	0.05298	0.09639	0.04141	0.09925	0.04586	0.0964
0.1853	0.09853	0.05518	0.09891	0.04318	0.10195	0.04768	0.09902
0.19232	0.10107	0.05754	0.10155	0.045	0.10449	0.04966	0.10171
0.19934	0.10359	0.05979	0.10407	0.04687	0.10699	0.05164	0.10437
0.20662	0.10611	0.0623	0.10671	0.04886	0.10966	0.05368	0.10703
0.21487	0.10861	0.06482	0.10927	0.05084	0.1122	0.05566	0.1096
0.22318	0.11109	0.0675	0.11187	0.05298	0.11487	0.0578	0.11225
0.23154	0.11363	0.07034	0.11452	0.05512	0.11738	0.06011	0.11493
0.23984	0.11613	0.07318	0.11714	0.05748	0.12001	0.0623	0.11747
0.24814	0.11867	0.07623	0.11973	0.06	0.12263	0.0645	0.12002
0.25645	0.12119	0.07934	0.12229	0.06252	0.12519	0.06686	0.12264
0.26486	0.12372	0.08271	0.12489	0.0652	0.12776	0.06932	0.12531
0.27321	0.12627	0.08641	0.12747	0.0682	0.13039	0.07184	0.12789
0.28152	0.12883	0.09037	0.13001	0.07136	0.13294	0.07436	0.13042
0.28982	0.13134	0.09471	0.13257	0.07505	0.13545	0.07704	0.13303
0.29748	0.13384	0.09932	0.13514	0.07886	0.13797	0.07982	0.13563
0.30434	0.13636	0.10436	0.1377	0.08277	0.14052	0.08266	0.13818
0.30814	0.13887	0.10982	0.14022	0.08689	0.14306	0.08571	0.14077
0.31468	0.14139	0.11604	0.14278	0.09123	0.14563	0.08898	0.1434
0.32084	0.1439	0.12321	0.1453	0.09568	0.14817	0.0922	0.14595
0.3247	0.1462	0.1312	0.14782	0.10039	0.15073	0.09552	0.14858
0.3277	0.14803	0.1395	0.15026	0.10537	0.15323	0.09884	0.15108
0.33605	0.14977	0.14786	0.15244	0.11057	0.1558	0.10254	0.15368
0.34436	0.15119	0.15621	0.15433	0.11604	0.15834	0.10602	0.15618
0.35266	0.15248	0.16457	0.15595	0.12171	0.16086	0.10982	0.15874
0.36102	0.1537	0.17287	0.15733	0.12771	0.16342	0.11384	0.16134
0.36932	0.15479	0.18118	0.15868	0.13404	0.16594	0.11786	0.1639
0.37768	0.15577	0.18948	0.15987	0.14105	0.16847	0.1222	0.16646
0.38604	0.15646	0.19789	0.16106	0.14904	0.17102	0.1267	0.16902
0.39434	0.15678	0.2062	0.16219	0.15734	0.17352	0.13152	0.1716
0.40264	0.15711	0.21455	0.16325	0.1657	0.17593	0.1365	0.17418
0.41036	0.15722	0.22286	0.16436	0.17405	0.17827	0.14196	0.17673
0.41464	0.15697	0.23116	0.16547	0.18236	0.18048	0.14754	0.1793
0.41887	0.15671	0.23952	0.16648	0.19071	0.18242	0.15348	0.18186
0.42236	0.15645	0.24782	0.16747	0.19907	0.18393	0.15948	0.18439
0.42584	0.15645	0.25618	0.1684	0.20737	0.18303	0.16618	0.18694
0.42916	0.15709	0.26448	0.16924	0.21568	0.18332	0.17336	0.18945
0.43264	0.15773	0.27284	0.17013	0.22184	0.18584	0.18086	0.19198
0.4365	0.15865	0.2812	0.17101	0.2302	0.18826	0.18884	0.19449
0.44014	0.15954	0.2895	0.1718	0.237	0.19084	0.19714	0.19662
0.4433	0.16047	0.29786	0.17256	0.24123	0.19336	0.2055	0.19858
0.44534	0.16094	0.30616	0.17326	0.24643	0.19589	0.2138	0.20023
0.447	0.16144	0.31446	0.17393	0.25323	0.19842	0.22216	0.20193
0.44887	0.16155	0.32282	0.17465	0.26137	0.20096	0.23052	0.20373
0.45134	0.16152	0.33118	0.17529	0.26962	0.20321	0.23887	0.2052
0.4552	0.16048	0.33954	0.17575	0.27804	0.20533	0.24718	0.20666
0.46232	0.15887	0.34784	0.17628	0.28634	0.20719	0.25548	0.208
0.47068	0.15786	0.3562	0.17683	0.2947	0.20892	0.26379	0.20953
0.47904	0.15529	0.3645	0.17744	0.303	0.21056	0.27214	0.21094
0.486	0.15268	0.37286	0.17805	0.31136	0.21214	0.2805	0.21239
0.49296	0.15015	0.38121	0.1786	0.31966	0.21365	0.28886	0.21375
0.50121	0.14762	0.38957	0.17922	0.32802	0.21524	0.29716	0.21497
0.50952	0.14583	0.39787	0.17981	0.33637	0.21661	0.30546	0.21627
0.51782	0.14329	0.40618	0.18051	0.34473	0.21803	0.31382	0.21762
0.52618	0.14075	0.41454	0.18119	0.35309	0.21937	0.32218	0.21893
0.53448	0.13822	0.42289	0.18177	0.36134	0.2207	0.33054	0.2202
0.54284	0.13564	0.4312	0.18232	0.3697	0.22202	0.33884	0.22142
0.55125	0.13305	0.43955	0.18316	0.37805	0.22326	0.3472	0.22251
0.55955	0.13048	0.44786	0.18423	0.38641	0.22441	0.3555	0.2236
0.56786	0.12796	0.45616	0.18532	0.39471	0.2255	0.36386	0.22483
0.57616	0.12542	0.46452	0.18629	0.40302	0.22656	0.37216	0.22595
0.58452	0.12298	0.47287	0.18725	0.41137	0.22774	0.38052	0.22718
0.59287	0.12071	0.48123	0.1882	0.41973	0.22876	0.38887	0.22831
0.60123	0.11845	0.48959	0.18913	0.42804	0.2296	0.39718	0.22935
0.60954	0.11664	0.49784	0.19006	0.43634	0.23066	0.40548	0.23031
0.61784	0.11496	0.5062	0.19107	0.4447	0.23162	0.41384	0.23111
0.62614	0.11245	0.51455	0.19203	0.453	0.23264	0.4222	0.23188
0.6345	0.10992	0.52286	0.19294	0.46141	0.23371	0.4305	0.23266
0.64286	0.10894	0.53121	0.19349	0.46977	0.2347	0.43886	0.23335
0.65121	0.10839	0.53952	0.19374	0.47802	0.23562	0.44716	0.23391
0.65952	0.10789	0.54782	0.19371	0.48637	0.23665	0.45552	0.2342
0.66782	0.10763	0.55618	0.19433	0.49468	0.23771	0.46382	0.23422
0.67618	0.10691	0.56454	0.19525	0.50304	0.23876	0.47218	0.23406
0.68454	0.10638	0.57289	0.19619	0.51139	0.23989	0.48054	0.23356
0.69289	0.1054	0.5812	0.19719	0.51975	0.24093	0.48884	0.23376
0.7012	0.10529	0.58945	0.19831	0.528	0.24197	0.4972	0.23401
0.70955	0.10535	0.59786	0.1995	0.53636	0.24298	0.5055	0.23399
0.71786	0.10551	0.60621	0.20057	0.54466	0.24415	0.5138	0.23413
0.72621	0.1045	0.61452	0.20152	0.55302	0.24528	0.52216	0.23433
0.73452	0.10422	0.62287	0.20239	0.56143	0.24643	0.53052	0.23472
0.74282	0.10416	0.63112	0.2033	0.56973	0.24758	0.53882	0.2351
0.75118	0.10411	0.63948	0.20412	0.57804	0.24876	0.54718	0.2358
0.75948	0.10202	0.64789	0.20505	0.58634	0.2499	0.55548	0.23652
0.76789	0.10173	0.65625	0.20589	0.5947	0.25114	0.56384	0.23739
0.7762	0.10218	0.66455	0.20671	0.60305	0.25236	0.57214	0.23833
0.7845	0.1017	0.6728	0.20749	0.61141	0.25345	0.5805	0.23949
0.7928	0.10206	0.68116	0.20817	0.61971	0.25449	0.5888	0.24054
0.80116	0.10282	0.68952	0.20856	0.62802	0.25554	0.59716	0.24181
0.80952	0.10378	0.69787	0.20901	0.63637	0.2566	0.60552	0.2429
0.81787	0.10413	0.70623	0.2094	0.64473	0.25754	0.61387	0.24399
0.82618	0.10428	0.71454	0.20966	0.65309	0.25849	0.62218	0.245
0.83454	0.10509	0.72279	0.21007	0.66139	0.25928	0.63048	0.24634
0.84284	0.10584	0.7312	0.21054	0.66964	0.2602	0.63884	0.24789
0.85114	0.10671	0.73955	0.21102	0.67805	0.26114	0.6472	0.24954
0.8595	0.1062	0.74791	0.21146	0.68641	0.26197	0.65555	0.2512
0.86786	0.10624	0.75621	0.21172	0.69477	0.26267	0.66386	0.25279
0.87621	0.10579	0.76452	0.21168	0.70302	0.26333	0.67216	0.25442
0.88452	0.10531	0.77282	0.21154	0.71132	0.26399	0.68046	0.25598
0.89287	0.10455	0.78118	0.21107	0.71968	0.26476	0.68882	0.25754
0.90118	0.10412	0.78954	0.21003	0.72804	0.26558	0.69718	0.25892
0.90954	0.10426	0.79789	0.20839	0.73645	0.26626	0.70554	0.26026
0.91789	0.10517	0.8062	0.20686	0.7447	0.26689	0.71384	0.26108
0.9262	0.10608	0.8145	0.2059	0.75305	0.26759	0.72214	0.26229
0.9345	0.10569	0.82286	0.20523	0.76136	0.26839	0.73045	0.26362
0.9428	0.1057	0.83121	0.20353	0.76966	0.26924	0.7388	0.26502
0.95121	0.10635	0.83604	0.20097	0.77807	0.27012	0.74721	0.26635
0.95957	0.10688	0.84059	0.19841	0.78643	0.2709	0.75557	0.26754
0.96787	0.10761	0.84482	0.19587	0.79468	0.27171	0.76382	0.26889
0.97618	0.10834	0.84921	0.19335	0.80298	0.27254	0.77218	0.27006
0.98454	0.10847	0.85532	0.1908	0.81139	0.27338	0.78048	0.27117
0.99284	0.10856	0.86287	0.18827	0.8197	0.27416	0.78884	0.27229
1.0012	0.108	0.87123	0.18589	0.82805	0.27492	0.7972	0.2732
1.0095	0.10777	0.87954	0.1842	0.83641	0.27558	0.8055	0.27408
1.01786	0.10776	0.88789	0.18235	0.84471	0.27624	0.8138	0.2752
1.02621	0.10741	0.89614	0.1807	0.85302	0.27678	0.82216	0.27631
1.03452	0.10543	0.9045	0.17967	0.86132	0.27734	0.83052	0.27736
1.04287	0.10574	0.91291	0.17874	0.86973	0.27806	0.83882	0.27833
1.05118	0.106	0.92121	0.17757	0.87809	0.27879	0.84718	0.27928
1.05948	0.10563	0.92952	0.17665	0.88639	0.27954	0.85543	0.28018
1.06784	0.10634	0.93782	0.17584	0.8947	0.28029	0.86379	0.28126
1.07625	0.10723	0.94618	0.17505	0.90305	0.28102	0.8722	0.28239
1.08455	0.10815	0.95448	0.17431	0.91136	0.28178	0.88055	0.28327
1.09286	0.10846	0.96289	0.17361	0.91971	0.28264	0.88886	0.28409
1.10116	0.10792	0.9712	0.17292	0.92802	0.28353	0.89711	0.28498
1.10952	0.1083	0.97955	0.17222	0.93632	0.28445	0.90546	0.28599
1.11787	0.10806	0.9878	0.17152	0.94473	0.28538	0.91382	0.28676
1.12618	0.1072	0.99616	0.17058	0.95309	0.28622	0.92223	0.28767
1.13453	0.10706	1.00457	0.16964	0.96139	0.28701	0.93054	0.28865
1.14284	0.10731	1.01293	0.16851	0.9697	0.28788	0.93884	0.28958
1.15114	0.10715	1.02123	0.16745	0.978	0.28877	0.94714	0.29062
1.1595	0.10626	1.02953	0.16654	0.98636	0.28975	0.95545	0.2918
1.16786	0.10612	1.03784	0.16572	0.99471	0.29063	0.96386	0.29288
1.17621	0.10636	1.0462	0.16488	1.00307	0.29146	0.97221	0.29395
1.18452	0.10663	1.05455	0.16419	1.01137	0.2923	0.98057	0.29493
1.19287	0.10577	1.06286	0.16365	1.01968	0.29309	0.98882	0.296
1.20118	0.10382	1.07121	0.16288	1.02804	0.29411	0.99712	0.29714
1.20953	0.10356	1.07952	0.16149	1.03639	0.29494	1.00554	0.29835
1.21784	0.10274	1.08787	0.16081	1.04475	0.2959	1.01389	0.2994
1.2262	0.10197	1.09618	0.16012	1.05311	0.29675	1.0222	0.30052
1.2345	0.10176	1.10453	0.15896	1.06136	0.29753	1.0305	0.30153
1.24286	0.10085	1.11289	0.15804	1.06966	0.29837	1.0388	0.30256
1.25121	0.10041	1.12114	0.15757	1.07802	0.2993	1.04716	0.30363
1.25952	0.09781	1.1295	0.15733	1.08637	0.3002	1.05546	0.30452
1.26787	0.09575	1.13786	0.15727	1.09473	0.3011	1.06387	0.30547
1.27618	0.0952	1.14621	0.15726	1.10309	0.30199	1.07218	0.30634
1.28453	0.09482	1.15457	0.15716	1.11134	0.30283	1.08048	0.30743
1.29289	0.09438	1.16282	0.157	1.11964	0.30372	1.08884	0.30855
1.30125	0.09386	1.17112	0.15699	1.12805	0.30461	1.0972	0.30954
1.3095	0.09306	1.17953	0.15718	1.13636	0.30551	1.10555	0.31051
1.3178	0.0921	1.18789	0.15738	1.14471	0.30638	1.11386	0.31147
1.32616	0.09095	1.19625	0.15751	1.15302	0.30714	1.12216	0.31247
1.33452	0.08913	1.2045	0.15761	1.16137	0.30807	1.13046	0.31362
1.34287	0.08752	1.2128	0.15778	1.16968	0.30888	1.13887	0.31474
1.35118	0.08568	1.22116	0.15801	1.17803	0.30975	1.14723	0.31571
1.35953	0.08342	1.22957	0.15828	1.18639	0.31069	1.15553	0.31656
1.36778	0.08088	1.23793	0.15851	1.1947	0.31149	1.16384	0.31752
1.3762	0.07834	1.24623	0.15877	1.203	0.31238	1.17214	0.31851
1.3845	0.07583	1.25448	0.159	1.21141	0.31328	1.18045	0.31952
1.39291	0.07332	1.26284	0.15937	1.21977	0.31408	1.18886	0.32053
1.40121	0.07063	1.2712	0.15974	1.22807	0.3148	1.19721	0.32146
1.40952	0.06808	1.27955	0.16004	1.23637	0.31562	1.20552	0.32241
1.41782	0.06619	1.28791	0.1604	1.24468	0.31641	1.21377	0.32331
1.42618	0.0642	1.29621	0.16074	1.25303	0.31725	1.22212	0.32445
1.43453	0.06227	1.30446	0.16098	1.26139	0.31804	1.23048	0.32547
1.44289	0.06044	1.31282	0.16128	1.2697	0.31873	1.23889	0.3265
1.4512	0.05943	1.32118	0.16159	1.27805	0.31947	1.2472	0.32742
1.45955	0.05874	1.32953	0.16184	1.2863	0.32021	1.25555	0.32829
1.46786	0.05823	1.33784	0.16214	1.29471	0.32115	1.2638	0.32924
1.47621	0.05781	1.3462	0.16241	1.30307	0.32192	1.27216	0.3302
1.48457	0.05748	1.3545	0.1627	1.31143	0.32265	1.28052	0.33122
1.49282	0.05721	1.36286	0.16295	1.31973	0.32338	1.28887	0.33214
1.50118	0.05695	1.37121	0.1633	1.32803	0.32423	1.29718	0.33302
1.50953	0.05673	1.37952	0.16369	1.33634	0.32497	1.30548	0.33393
1.51789	0.05655	1.38782	0.16411	1.3447	0.32575	1.31384	0.33486
1.52625	0.05642	1.39618	0.16464	1.35305	0.32649	1.32214	0.33582
1.53455	0.05628	1.40453	0.16519	1.36136	0.32729	1.33055	0.33676
1.5428	0.05616	1.41289	0.16573	1.36971	0.3281	1.33886	0.3376
1.55121	0.05601	1.4212	0.16616	1.37802	0.32885	1.34716	0.33848
1.55957	0.0559	1.4295	0.1667	1.38637	0.32961	1.35546	0.33946
1.56793	0.05584	1.4378	0.16719	1.39468	0.33044	1.36382	0.34029
1.57623	0.05577	1.44616	0.16772	1.40309	0.33127	1.37218	0.34116
1.58448	0.05571	1.45457	0.16825	1.41139	0.33205	1.38053	0.34202
1.59284	0.05565	1.46287	0.16875	1.4197	0.33291	1.38884	0.34287
1.6012	0.0556	1.47118	0.1692	1.42805	0.33377	1.39714	0.3437
1.60955	0.05557	1.47948	0.1696	1.43641	0.3346	1.4055	0.34458
1.61791	0.05556	1.48784	0.16999	1.44471	0.33539	1.41386	0.34533
1.62616	0.05555	1.4962	0.17036	1.45302	0.33624	1.42221	0.34597
1.63446	0.05552	1.50461	0.17066	1.46137	0.33717	1.43052	0.34667
1.64282	0.05499	1.51291	0.17092	1.46968	0.33805	1.43882	0.34737
1.65123	0.05498	1.52116	0.17122	1.47803	0.33894	1.44712	0.34805
1.65959	0.05497	1.52946	0.17159	1.48639	0.33973	1.45553	0.34886
1.66789	0.05485	1.53787	0.17109	1.49475	0.34038	1.46389	0.34945
1.67614	0.05477	1.54623	0.17124	1.50305	0.34122	1.4722	0.35006
1.6845	0.05472	1.55459	0.17178	1.51136	0.34207	1.4805	0.35068
1.69286	0.05469	1.56284	0.17232	1.51971	0.34284	1.4888	0.35156
1.70121	0.0547	1.5712	0.1728	1.52807	0.34356	1.49711	0.35252
1.70957	0.05475	1.5795	0.17331	1.53643	0.34424	1.50552	0.35362
1.71782	0.05479	1.58786	0.17368	1.54468	0.34503	1.51387	0.35461
1.72612	0.05484	1.59621	0.17386	1.55298	0.3457	1.52218	0.35548
1.73453	0.05489	1.60452	0.17405	1.56134	0.34648	1.53048	0.35637
1.74289	0.05496	1.61287	0.17439	1.5697	0.34725	1.53878	0.35727
1.75125	0.05504	1.62118	0.17498	1.57805	0.34787	1.5472	0.35826
1.75955	0.05513	1.62948	0.17562	1.58641	0.34844	1.55555	0.3591
1.7678	0.0552	1.63789	0.1762	1.59471	0.34914	1.56391	0.35989
1.77621	0.05528	1.6462	0.17671	1.60302	0.34986	1.57216	0.36063
1.78457	0.05538	1.6545	0.17713	1.61137	0.35063	1.58046	0.36142
1.79287	0.05548	1.66286	0.17668	1.61968	0.3513	1.58882	0.36226
1.80123	0.05559	1.67116	0.1772	1.62803	0.35199	1.59718	0.36317
1.80948	0.0557	1.67957	0.17768	1.63634	0.35284	1.60553	0.36398
1.81784	0.0558	1.68787	0.17812	1.6447	0.35376	1.61384	0.36479
1.82625	0.05583	1.69618	0.17861	1.653	0.35461	1.62214	0.36557
1.83461	0.05592	1.70448	0.17908	1.66136	0.35523	1.6305	0.36639
1.84291	0.05603	1.71278	0.17955	1.66977	0.35594	1.63886	0.36727
1.85116	0.05614	1.7212	0.18001	1.67802	0.3566	1.64721	0.36816
1.85946	0.05623	1.72955	0.18041	1.68637	0.3573	1.65552	0.36893
1.86787	0.0563	1.73786	0.18074	1.69473	0.35811	1.66382	0.36976
1.87623	0.05639	1.74616	0.1811	1.70309	0.35887	1.67212	0.37064
1.88459	0.0565	1.75452	0.18141	1.71139	0.35963	1.68048	0.37148
1.89289	0.05659	1.76287	0.18179	1.71975	0.36036	1.68889	0.37227
1.90109	0.0567	1.77123	0.18216	1.728	0.36118	1.6972	0.3729
1.9095	0.05674	1.77959	0.18247	1.73636	0.36193	1.7055	0.37362
1.91786	0.05676	1.78784	0.18279	1.74471	0.3628	1.7138	0.37436
1.92621	0.05688	1.7962	0.1831	1.75307	0.3636	1.72216	0.37511
1.93462	0.05698	1.8045	0.1835	1.76143	0.36452	1.73052	0.37592
1.94282	0.05711	1.81286	0.18386	1.76968	0.36548	1.73887	0.37672
1.95112	0.05724	1.82121	0.1842	1.77803	0.36642	1.74718	0.37754
1.95953	0.0574	1.82957	0.18425	1.78639	0.36721	1.75548	0.37838
1.96789	0.05755	1.83787	0.18433	1.7947	0.36807	1.76378	0.37933
1.97625	0.0577	1.84618	0.18424	1.80305	0.36891	1.7722	0.38029
1.98455	0.05786	1.85453	0.18362	1.81141	0.36964	1.78055	0.38118
1.9928	0.05802	1.86289	0.18379	1.81961	0.37041	1.78891	0.38201
2.00116	0.05819	1.87125	0.18418	1.82802	0.37126	1.79716	0.3828
2.00952	0.05822	1.87955	0.18451	1.83637	0.37199	1.80546	0.38358
2.01787	0.05831	1.88786	0.18476	1.84473	0.37285	1.81382	0.38429
2.02623	0.0584	1.89616	0.18495	1.85309	0.37347	1.82218	0.38513
2.03443	0.05848	1.90452	0.185	1.86139	0.3741	1.83053	0.38593
2.04284	0.05839	1.91287	0.18507	1.8697	0.37471	1.83884	0.38683
2.05125	0.05751	1.92118	0.18506	1.87805	0.37542	1.8472	0.38768
2.05955	0.0577	1.92948	0.18493	1.88641	0.37629	1.85545	0.38865
2.06786	0.05789	1.93784	0.1848	1.89477	0.37697	1.86386	0.3896
2.07616	0.05807	1.9462	0.18471	1.90307	0.37754	1.87221	0.3905
2.08446	0.05817	1.95455	0.18464	1.91137	0.37835	1.88052	0.39147
2.09287	0.05836	1.9628	0.18458	1.91968	0.37915	1.88882	0.39241
2.10123	0.05855	1.97116	0.18456	1.92803	0.3798	1.89712	0.3933
2.10959	0.05871	1.97952	0.18448	1.93639	0.38036	1.90548	0.39427
2.11789	0.05892	1.98787	0.18432	1.94475	0.38085	1.91384	0.39519
2.12609	0.0591	1.99623	0.18412	1.953	0.38147	1.9222	0.39616
2.1345	0.05924	2.00453	0.18387	1.96136	0.3822	1.93045	0.39719
2.14291	0.0594	2.01284	0.18359	1.96977	0.38277	1.9388	0.3984
2.15127	0.05959	2.02114	0.1832	1.97807	0.38312	1.94716	0.3998
2.15957	0.05981	2.0295	0.18252	1.98643	0.38372	1.95552	0.40121
2.16777	0.05999	2.03786	0.1816	1.99468	0.38434	1.96387	0.40249
2.17612	0.06015	2.04621	0.18054	2.00298	0.38502	1.97218	0.40375
2.18453	0.06031	2.05452	0.17982	2.01134	0.38566	1.98048	0.40492
2.19294	0.0605	2.06282	0.17927	2.0197	0.38615	1.98878	0.40601
2.20125	0.06069	2.07123	0.17901	2.02805	0.38652	1.9972	0.40702
2.20955	0.06089	2.07953	0.1788	2.03641	0.38675	2.00555	0.408
2.21775	0.06106	2.08789	0.17859	2.04471	0.38724	2.0138	0.40887
2.22616	0.06122	2.0962	0.17835	2.05296	0.38778	2.02216	0.40997
2.23457	0.06137	2.10455	0.17804	2.06137	0.38847	2.03046	0.41102
2.24293	0.06154	2.11286	0.17777	2.06978	0.3889	2.03882	0.41208
2.25123	0.06171	2.12116	0.17653	2.07809	0.38931	2.04723	0.41314
2.25943	0.06191	2.12952	0.17625	2.08634	0.38944	2.05553	0.41394
2.26784	0.06213	2.13787	0.17598	2.09464	0.39002	2.06384	0.41469
2.27614	0.06232	2.14623	0.17559	2.103	0.39062	2.07214	0.41536
2.28455	0.06253	2.15453	0.17507	2.11141	0.39093	2.0805	0.41615
2.29291	0.06278	2.16289	0.17329	2.11971	0.39127	2.0888	0.41651
2.30116	0.06301	2.16852	0.17071	2.12807	0.39162	2.09721	0.41707
2.30946	0.06308	2.17184	0.16816	2.13632	0.39202	2.10552	0.41782
2.31787	0.06303	2.1802	0.16668	2.14468	0.39228	2.11382	0.41872
2.32623	0.063	2.1885	0.16582	2.15309	0.39248	2.12218	0.41911
2.33459	0.06315	2.19686	0.16524	2.16139	0.39256	2.13048	0.41975
2.34284	0.06332	2.20516	0.16488	2.16975	0.39295	2.13884	0.42034
2.35114	0.06347	2.21352	0.16442	2.178	0.39315	2.14719	0.42085
2.3595	0.06364	2.22187	0.16406	2.18636	0.39345	2.1555	0.42054
2.36791	0.06385	2.23018	0.16366	2.19466	0.39374	2.16386	0.42017
2.37627	0.06405	2.23848	0.16345	2.20307	0.39376	2.17216	0.42073
2.38452	0.06429	2.24689	0.16328	2.21137	0.39383	2.18052	0.42136
2.39282	0.06451	2.25525	0.16297	2.21973	0.39394	2.18887	0.42144
2.40112	0.0647	2.26355	0.1627	2.22798	0.39394	2.19718	0.42146
2.40953	0.06491	2.27186	0.16248	2.23634	0.39356	2.20548	0.42082
2.41794	0.06513	2.28016	0.16235	2.24469	0.39321	2.21384	0.42013
2.42625	0.06535	2.28852	0.16231	2.25311	0.39272	2.21903	0.41756
2.43444	0.06554	2.29687	0.16212	2.26141	0.39106	2.22418	0.41499
2.4428	0.06565	2.30523	0.16192	2.26944	0.38849	2.22637	0.41241
2.45116	0.06571	2.31353	0.16137	2.27786	0.38611	2.22889	0.40981
2.45957	0.06582	2.32184	0.16093	2.28621	0.38478	2.232	0.40726
2.46793	0.06594	2.33014	0.1605	2.29457	0.38394	2.23848	0.40474
2.47618	0.06606	2.3385	0.16	2.30293	0.38299	2.24678	0.40337
2.48448	0.06616	2.34691	0.1593	2.31123	0.38181	2.2552	0.40208
2.49284	0.06627	2.35521	0.1587	2.31948	0.38117	2.2635	0.40082
2.50119	0.06641	2.36352	0.15815	2.32784	0.38031	2.27186	0.39986
2.50961	0.06651	2.37187	0.15743	2.33625	0.37981	2.28016	0.39892
2.51786	0.06664	2.38018	0.15666	2.34461	0.37968	2.28846	0.3986
2.52616	0.06679	2.38853	0.15612	2.35286	0.37948	2.29682	0.39802
2.53446	0.06686	2.39684	0.15572	2.36116	0.37936	2.30512	0.39806
2.54282	0.06701	2.40514	0.15547	2.36952	0.37953	2.31353	0.39816
2.55123	0.06722	2.4135	0.15524	2.37787	0.37961	2.32189	0.39825
2.55959	0.06741	2.42186	0.15498	2.38628	0.37955	2.33019	0.39835
2.56778	0.06763	2.43021	0.15452	2.39453	0.37977	2.33844	0.39833
2.57619	0.06786	2.43857	0.15415	2.40284	0.38012	2.3468	0.3985
2.58455	0.0681	2.44687	0.154	2.41119	0.38009	2.35516	0.39861
2.59291	0.06833	2.45512	0.15386	2.41955	0.38042	2.36352	0.39911
2.60121	0.06856	2.46353	0.1537	2.42791	0.38068	2.37187	0.3996
2.60952	0.06877	2.47189	0.15353	2.43621	0.38084	2.38018	0.39991
2.61782	0.06899	2.48025	0.15322	2.44457	0.38092	2.38848	0.40039
2.62612	0.06922	2.4885	0.15282	2.45282	0.38012	2.39678	0.40086
2.63453	0.06946	2.4968	0.15239	2.46118	0.37986	2.40514	0.40142
2.64294	0.06969	2.50516	0.15216	2.46953	0.37949	2.4135	0.40206
2.65119	0.06993	2.51357	0.15188	2.47789	0.37934	2.42186	0.40253
2.6595	0.07017	2.52187	0.15159	2.48619	0.3794	2.43016	0.40291
2.66786	0.0704	2.53023	0.15128	2.4945	0.37951	2.43846	0.40349
2.67621	0.07062	2.53848	0.15095	2.5028	0.37917	2.44682	0.40429
2.68462	0.07078	2.54678	0.15054	2.51121	0.37877	2.45518	0.40522
2.69293	0.07086	2.55519	0.14983	2.51957	0.37804	2.46348	0.40616
2.70112	0.07087	2.56355	0.1494	2.52787	0.37687	2.47178	0.40715
2.70953	0.07088	2.57191	0.14905	2.53618	0.37648	2.48019	0.40812
2.71784	0.07088	2.58021	0.14873	2.54448	0.37661	2.4885	0.40899
2.72625	0.07083	2.58846	0.14855	2.55289	0.37685	2.49686	0.40978
2.73461	0.07063	2.59682	0.14827	2.56125	0.37699	2.50516	0.41047
2.74286	0.07028	2.60518	0.14785	2.56961	0.37708	2.51346	0.41107
2.75116	0.07012	2.61353	0.14741	2.57786	0.37719	2.52182	0.41181
2.75952	0.06998	2.62189	0.14702	2.58616	0.37713	2.53018	0.41255
2.76787	0.06975	2.63019	0.14681	2.59452	0.37726	2.53853	0.41313
2.77623	0.06946	2.6385	0.14662	2.60293	0.3773	2.54678	0.41378
2.78459	0.06926	2.64686	0.14642	2.61128	0.37735	2.55514	0.41434
2.79284	0.06909	2.65521	0.14619	2.61953	0.37744	2.5635	0.41497
2.80119	0.06894	2.66357	0.14598	2.62784	0.37779	2.57186	0.41541
2.8095	0.06885	2.67182	0.14589	2.63619	0.3783	2.58016	0.41602
2.81786	0.0688	2.68012	0.14573	2.64455	0.37867	2.58857	0.41669
2.82621	0.06876	2.68853	0.14547	2.65291	0.379	2.59682	0.41714
2.83452	0.06873	2.69689	0.14525	2.66127	0.3794	2.60512	0.41755
2.84282	0.06857	2.70519	0.14511	2.66952	0.37978	2.61348	0.41804
2.85118	0.06833	2.71355	0.14473	2.67782	0.3803	2.62184	0.41861
2.85953	0.0681	2.7218	0.14358	2.68623	0.38086	2.63019	0.41916
2.86789	0.06792	2.73016	0.14276	2.69453	0.38134	2.6385	0.41958
2.87619	0.06783	2.73857	0.14159	2.70294	0.38185	2.6468	0.42013
2.8845	0.06775	2.74693	0.14087	2.71119	0.38224	2.65516	0.42087
2.89286	0.06759	2.75523	0.14056	2.7195	0.38269	2.66352	0.42161
2.90121	0.06743	2.76348	0.14037	2.72786	0.38318	2.67182	0.42239
2.90957	0.06734	2.77184	0.14011	2.73621	0.38362	2.68018	0.42292
2.91787	0.06705	2.78019	0.13965	2.74457	0.38409	2.68848	0.42352
2.92612	0.06646	2.78861	0.13926	2.75287	0.38451	2.69684	0.42423
2.93453	0.06615	2.79686	0.13889	2.76118	0.38494	2.70519	0.42491
2.94284	0.06614	2.80516	0.13852	2.76948	0.38547	2.7135	0.42568
2.95125	0.06621	2.81346	0.13826	2.77789	0.38604	2.72186	0.42641
2.95955	0.06632	2.82187	0.13807	2.78625	0.38648	2.73016	0.42715
2.9678	0.06645	2.83023	0.13796	2.79455	0.38683	2.73852	0.42804
2.97616	0.06659	2.83859	0.13786	2.80286	0.38714	2.74687	0.42891
2.98452	0.06673	2.84689	0.13774	2.81116	0.38709	2.75523	0.42955
2.99287	0.06686	2.85514	0.13753	2.81957	0.38703	2.76348	0.43024
3.00123	0.06698	2.8635	0.13734	2.82787	0.38701	2.77178	0.43103
3.00953	0.06712	2.87186	0.13714	2.83623	0.38708	2.78014	0.43192
3.01778	0.06725	2.88021	0.13685	2.84448	0.38722	2.7885	0.43282
3.02619	0.06736	2.88857	0.13645	2.85284	0.3875	2.79686	0.43358
3.0345	0.0672	2.89682	0.13549	2.86119	0.38787	2.80516	0.4343
3.04286	0.06689	2.90512	0.13507	2.86955	0.38818	2.81346	0.43498
3.05127	0.06671	2.91353	0.13476	2.87796	0.38849	2.82177	0.43554
3.05952	0.06652	2.92189	0.13435	2.88621	0.38871	2.83018	0.43633
3.06782	0.06632	2.93025	0.13385	2.89452	0.38861	2.83848	0.43703
3.07618	0.06617	2.93855	0.13344	2.90287	0.38886	2.84689	0.43759
3.08453	0.06599	2.9468	0.13306	2.91118	0.38903	2.85514	0.43824
3.09289	0.06578	2.95516	0.13286	2.91959	0.38932	2.8635	0.43886
3.10119	0.06556	2.96357	0.13276	2.92794	0.38967	2.8718	0.43947
3.1095	0.06539	2.97193	0.13259	2.93619	0.3899	2.88016	0.44008
3.11785	0.0652	2.98023	0.1325	2.9445	0.39021	2.88852	0.44061
3.12621	0.06509	2.98843	0.13237	2.95286	0.3905	2.89687	0.44126
3.13452	0.06503	2.99684	0.13233	2.96121	0.39078	2.90518	0.44177
3.14282	0.06501	3.00525	0.13225	2.96962	0.39108	2.91348	0.44229
3.15112	0.06501	3.01361	0.13215	2.97787	0.39129	2.92184	0.44291
3.15953	0.06503	3.02191	0.13198	2.98618	0.39163	2.93019	0.44354
3.16789	0.06506	3.03016	0.13187	2.99448	0.3921	2.9385	0.44418
3.17625	0.06511	3.03846	0.13181	3.00284	0.3926	2.9468	0.4448
3.18455	0.06518	3.04687	0.13181	3.01125	0.3931	2.95511	0.4454
3.1928	0.06525	3.05523	0.13175	3.01955	0.39336	2.96346	0.44607
3.20116	0.06533	3.06359	0.13177	3.02786	0.39367	2.97187	0.44672
3.20957	0.06542	3.07189	0.13177	3.03621	0.39408	2.98023	0.44722
3.21787	0.06551	3.08009	0.13168	3.04457	0.39458	2.98853	0.44777
3.22623	0.06564	3.0885	0.13154	3.05287	0.39487	2.99678	0.44811
3.23453	0.06575	3.09686	0.13139	3.06123	0.39496	3.00514	0.44867
3.24278	0.06587	3.10527	0.13137	3.06948	0.39519	3.01355	0.44924
3.25119	0.06593	3.11357	0.13135	3.07784	0.39563	3.02191	0.44981
3.25955	0.06605	3.12182	0.1313	3.08619	0.39595	3.03021	0.4503
3.26785	0.06615	3.13012	0.13131	3.09455	0.39598	3.03846	0.45074
3.27621	0.06628	3.13853	0.13134	3.10291	0.39601	3.04682	0.45133
3.28452	0.0664	3.14689	0.13138	3.11121	0.39609	3.05518	0.45186
3.29282	0.06654	3.15525	0.13134	3.11952	0.39608	3.06353	0.4523
3.30123	0.06666	3.1635	0.13126	3.12787	0.39616	3.07189	0.45271
3.30953	0.06678	3.17175	0.13117	3.13618	0.39643	3.08014	0.45319
3.31789	0.06689	3.18016	0.1311	3.14459	0.39664	3.08844	0.45358
3.32619	0.06695	3.18857	0.13082	3.15289	0.39682	3.0968	0.45416
3.3345	0.06675	3.19693	0.13055	3.16114	0.39688	3.10521	0.45468
3.34285	0.06662	3.20523	0.12974	3.16955	0.39713	3.11357	0.45515
3.35121	0.06656	3.21348	0.12962	3.17786	0.39752	3.12187	0.4556
3.35957	0.06655	3.22184	0.12958	3.18621	0.39787	3.13012	0.45599
3.36787	0.06653	3.23019	0.12946	3.19462	0.39792	3.13848	0.4565
3.37618	0.06647	3.23855	0.1293	3.20287	0.39749	3.14684	0.45712
3.38453	0.06636	3.24691	0.12915	3.21118	0.3968	3.15519	0.45764
3.39289	0.06624	3.25516	0.12899	3.21953	0.39589	3.16355	0.45811
3.40119	0.06615	3.26346	0.12892	3.22789	0.39526	3.1718	0.45845
3.40955	0.0661	3.27187	0.12884	3.23625	0.39484	3.18011	0.45898
3.4178	0.06601	3.28028	0.12875	3.24455	0.39454	3.18846	0.45951
3.42621	0.06597	3.28859	0.12867	3.25285	0.39451	3.19682	0.45982
3.43457	0.06595	3.29684	0.12854	3.26121	0.3946	3.20518	0.46005
3.44287	0.06594	3.30514	0.12837	3.26952	0.39475	3.21348	0.46024
3.45118	0.0659	3.31344	0.12826	3.27793	0.39498	3.22178	0.46051
3.45948	0.06589	3.32191	0.12818	3.28623	0.39522	3.23019	0.46102
3.46784	0.06593	3.33027	0.12805	3.29453	0.39516	3.23855	0.46145
3.47619	0.06598	3.33857	0.1279	3.30284	0.39534	3.24686	0.4618
3.48461	0.06602	3.34682	0.12776	3.31119	0.39552	3.25521	0.4623
3.49285	0.06608	3.35512	0.12769	3.31955	0.3957	3.26346	0.46264
3.50121	0.06611	3.36353	0.12757	3.32791	0.39592	3.27177	0.46315
3.50946	0.06616	3.37194	0.12745	3.33616	0.39603	3.28018	0.46372
3.51787	0.06622	3.3803	0.12732	3.34452	0.39638	3.28859	0.4642
3.52623	0.06627	3.3885	0.12717	3.35293	0.39663	3.29684	0.46457
3.53453	0.06636	3.39675	0.12704	3.36123	0.39692	3.30514	0.46493
3.54289	0.06645	3.40516	0.12698	3.36959	0.39682	3.31344	0.46546
3.55114	0.06655	3.41357	0.1269	3.37784	0.39677	3.32186	0.46609
3.5595	0.06665	3.42193	0.12666	3.38619	0.39705	3.33021	0.46668
3.56785	0.06676	3.43018	0.12644	3.39455	0.39703	3.33857	0.46721
3.57621	0.06688	3.43848	0.1262	3.40291	0.39708	3.34687	0.46762
3.58452	0.06697	3.44678	0.12606	3.41121	0.39704	3.35507	0.46805
3.59282	0.06708	3.45514	0.12589	3.41957	0.39638	3.36348	0.46879
3.60112	0.06718	3.46355	0.12572	3.42782	0.3962	3.37189	0.46871
3.60953	0.06729	3.47191	0.12542	3.43618	0.39623	3.38019	0.46924
3.61789	0.06741	3.4801	0.12518	3.44459	0.39624	3.38855	0.4697
3.62619	0.06752	3.48846	0.125	3.45289	0.3964	3.3968	0.47019
3.63455	0.06765	3.49687	0.12483	3.46125	0.39678	3.40511	0.47078
3.6428	0.06776	3.50523	0.12466	3.46955	0.39707	3.41352	0.47133
3.65121	0.06786	3.51359	0.12443	3.47786	0.39742	3.42187	0.47198
3.65957	0.06798	3.52178	0.12422	3.48621	0.39786	3.43018	0.47248
3.66787	0.0681	3.53019	0.12404	3.49457	0.39835	3.43848	0.47287
3.67618	0.0682	3.53855	0.1239	3.50293	0.39886	3.44678	0.47344
3.68448	0.0683	3.54685	0.12375	3.51123	0.39933	3.45514	0.47405
3.69289	0.06838	3.55527	0.12359	3.51953	0.39976	3.4635	0.47445
3.70125	0.06846	3.56352	0.12344	3.52784	0.40027	3.47191	0.4749
3.7096	0.06852	3.57182	0.12331	3.53625	0.40075	3.48021	0.47522
3.71785	0.06856	3.58012	0.12323	3.54455	0.40119	3.48841	0.47569
3.72616	0.06859	3.58853	0.12311	3.55285	0.40158	3.49682	0.47635
3.73452	0.0686	3.59694	0.12292	3.56116	0.40197	3.50523	0.47684
3.74287	0.0686	3.60519	0.12273	3.56957	0.4021	3.51353	0.47717
3.75123	0.06859	3.61344	0.12255	3.57793	0.40223	3.52189	0.47769
3.75803	0.06857	3.62185	0.12247	3.58623	0.40227	3.53009	0.47803
3.76591	0.06854	3.63016	0.1224	3.59453	0.40247	3.53844	0.47853
3.7741	0.06849	3.63857	0.12232	3.60284	0.40275	3.54685	0.47915
3.78252	0.06841	3.64693	0.12224	3.61119	0.4031	3.55521	0.47966
3.79087	0.06828	3.65518	0.12212	3.61955	0.40349	3.56352	0.48002
3.79923	0.068	3.66348	0.12202	3.62796	0.40381	3.57182	0.48036
3.80759	0.06764	3.67184	0.12188	3.63621	0.40406	3.58007	0.48073
3.81584	0.06719	3.68025	0.12174	3.64452	0.4042	3.58848	0.48133
3.82414	0.06648	3.68855	0.12162	3.65287	0.40441	3.59689	0.48182
3.8325	0.06566	3.69685	0.12154	3.66123	0.40468	3.60525	0.4823
3.84085	0.06507	3.7051	0.12141	3.66959	0.40489	3.61355	0.48266
3.84921	0.06453	3.71352	0.12139	3.67789	0.40502	3.62175	0.483
3.85752	0.0639	3.72182	0.1213	3.68619	0.40522	3.6301	0.48356
3.86582	0.06336	3.73023	0.12121	3.69444	0.40545	3.63852	0.48415
3.87418	0.06278	3.73853	0.12102	3.70285	0.40591	3.64687	0.48462
3.88253	0.06232	3.74678	0.12085	3.71121	0.40629	3.65523	0.48505
3.89089	0.0618	3.75519	0.1208	3.71962	0.4067	3.66348	0.48523
3.89919	0.06132	3.76355	0.12072	3.72793	0.40704	3.67173	0.48556
3.9075	0.05935	3.77191	0.12067	3.73618	0.40719	3.68014	0.48605
3.91585	0.05906	3.78021	0.12059	3.74448	0.40748	3.68855	0.4865
3.92421	0.05897	3.78846	0.1205	3.75289	0.40786	3.69691	0.48686
3.93252	0.05893	3.79682	0.12043	3.76125	0.40817	3.70516	0.48709
3.94087	0.05878	3.80518	0.12034	3.76955	0.4085	3.71341	0.48739
3.94918	0.05856	3.81353	0.12026	3.77785	0.40881	3.72182	0.48783
3.95748	0.0584	3.82189	0.1202	3.78616	0.40916	3.73018	0.4881
3.96584	0.05797	3.83014	0.12011	3.79457	0.40954	3.73853	0.48837
3.97425	0.05756	3.8385	0.12003	3.80287	0.40969	3.74684	0.48865
3.98255	0.05719	3.84685	0.11997	3.81128	0.41004	3.75514	0.48882
3.99085	0.05681	3.85521	0.11987	3.81948	0.41024	3.76344	0.48922
3.9991	0.05647	3.86357	0.11984	3.82784	0.41042	3.77185	0.48958
4.00752	0.05622	3.87187	0.11971	3.83625	0.41072	3.78021	0.48994
4.01587	0.05596	3.88012	0.11953	3.8446	0.41101	3.78857	0.4901
4.02423	0.05515	3.88853	0.11934	3.85291	0.41124	3.79682	0.48994
4.03253	0.05489	3.89684	0.11905	3.86121	0.41147	3.80507	0.49003
4.04084	0.05469	3.90519	0.11899	3.86946	0.41169	3.81353	0.49043
4.04919	0.05455	3.9136	0.11897	3.87787	0.41193	3.82189	0.49069
4.0575	0.05441	3.92185	0.11889	3.88623	0.41211	3.83019	0.49092
4.06585	0.0543	3.93016	0.11877	3.89459	0.4122	3.8385	0.49092
4.07421	0.05422	3.93852	0.11867	3.90289	0.41225	3.8468	0.49098
4.08252	0.05414	3.94687	0.1186	3.91119	0.41231	3.8551	0.49134
4.09082	0.054	3.95523	0.11846	3.9195	0.41236	3.86352	0.49169
4.09918	0.05385	3.96353	0.11829	3.92785	0.41236	3.87193	0.49202
4.10753	0.0537	3.97184	0.11804	3.93621	0.41235	3.88023	0.4921
4.11584	0.05361	3.98019	0.11776	3.94462	0.41222	3.88848	0.49214
4.12419	0.05348	3.9885	0.11744	3.95287	0.41193	3.89678	0.49227
4.1325	0.05316	3.99685	0.11712	3.96112	0.41162	3.90514	0.49241
4.14085	0.05298	4.00521	0.11685	3.96953	0.4116	3.91355	0.49251
4.14916	0.05283	4.01352	0.11665	3.97789	0.41161	3.92191	0.49243
4.15752	0.05263	4.02182	0.11649	3.98625	0.4117	3.93016	0.49222
4.16587	0.05247	4.03023	0.11638	3.99455	0.41171	3.93846	0.49216
4.17423	0.05238	4.03853	0.11625	4.00285	0.41158	3.94682	0.4923
4.18253	0.05231	4.04689	0.11606	4.01116	0.4111	3.95518	0.49231
4.19084	0.05224	4.05519	0.11592	4.01952	0.41081	3.96353	0.49235
4.19925	0.05219	4.0635	0.11576	4.02787	0.41068	3.97184	0.49225
4.2075	0.05214	4.07185	0.1156	4.03623	0.41032	3.98009	0.49208
4.21585	0.05204	4.08021	0.11547	4.04453	0.40997	3.98844	0.49217
4.22416	0.05199	4.08857	0.11534	4.05284	0.4097	3.99685	0.49231
4.23252	0.05193	4.09687	0.11513	4.06119	0.40962	4.00521	0.49244
4.24071	0.05192	4.10512	0.11492	4.06955	0.40956	4.01357	0.49244
4.24907	0.0519	4.11348	0.11474	4.07791	0.40956	4.02182	0.49244
4.25737	0.05186	4.12189	0.1144	4.08621	0.40944	4.03012	0.49259
4.26568	0.05175	4.13025	0.11389	4.09446	0.40931	4.03848	0.49279
4.27398	0.0516	4.13855	0.11338	4.10287	0.40937	4.04684	0.49299
4.28239	0.05123	4.1468	0.11314	4.11123	0.40942	4.05519	0.49308
4.29075	0.05106	4.15516	0.11296	4.11959	0.40939	4.06344	0.49309
4.299	0.051	4.16352	0.11283	4.12794	0.40932	4.0718	0.49311
4.30735	0.0509	4.17187	0.11271	4.13619	0.40926	4.08016	0.49341
4.31566	0.05078	4.18023	0.11255	4.1445	0.40919	4.08857	0.49367
4.32401	0.05065	4.18853	0.11241	4.15291	0.40927	4.09687	0.49376
4.33243	0.04997	4.19684	0.11231	4.16127	0.4093	4.10518	0.49367
4.34073	0.04964	4.20519	0.11224	4.16957	0.40921	4.11343	0.49362
4.34903	0.0493	4.21355	0.11218	4.17787	0.40905	4.12178	0.49381
4.35734	0.04885	4.22185	0.11208	4.18618	0.40909	4.13019	0.49407
4.36564	0.04855	4.23021	0.11201	4.19453	0.40929	4.1386	0.49429
4.374	0.04831	4.23846	0.11187	4.20289	0.40952	4.14691	0.49427
4.38241	0.04788	4.24687	0.11178	4.21125	0.40969	4.1551	0.49414
4.39071	0.04751	4.25518	0.11176	4.2196	0.40979	4.16346	0.49416
4.39371	0.0471	4.26353	0.11174	4.2278	0.40991	4.17182	0.49421
4.39484	0.04686	4.27189	0.11173	4.23616	0.41015	4.18023	0.49421
4.39655	0.04658	4.28019	0.11171	4.24457	0.4104	4.18859	0.49412
4.4048	0.04607	4.28855	0.1117	4.25293	0.4105	4.19684	0.49398
4.41316	0.04562	4.29691	0.11173	4.26128	0.41053	4.20514	0.49374
4.42152	0.04546	4.30527	0.11172	4.26948	0.41047	4.21344	0.4934
4.42993	0.04535	4.31352	0.1117	4.27778	0.41046	4.22185	0.49321
4.43823	0.04523	4.32182	0.11165	4.28619	0.41047	4.23021	0.49293
4.44648	0.04513	4.33012	0.1116	4.2946	0.41034	4.23857	0.49251
4.45484	0.0449	4.33853	0.1116	4.30291	0.41025	4.24682	0.49193
4.46319	0.04475	4.34694	0.11161	4.31121	0.41004	4.25512	0.49154
4.47155	0.04468	4.35525	0.11156	4.31946	0.40984	4.26348	0.49131
4.47991	0.04463	4.36355	0.11136	4.32787	0.40979	4.27184	0.49111
4.48816	0.04459	4.3718	0.11118	4.33623	0.40971	4.28019	0.49069
4.49651	0.04455	4.38016	0.11103	4.34453	0.40952	4.2885	0.49013
4.50487	0.04454	4.38857	0.11091	4.35289	0.40924	4.2968	0.48985
4.51323	0.04452	4.39693	0.11082	4.36114	0.40889	4.30516	0.4898
4.52153	0.04451	4.40518	0.11077	4.36955	0.4087	4.31352	0.48957
4.52984	0.04447	4.41348	0.11073	4.37791	0.40855	4.32187	0.48922
4.53814	0.04447	4.42178	0.11067	4.38626	0.40842	4.33018	0.48886
4.5465	0.04445	4.43019	0.11066	4.39457	0.40824	4.33848	0.48853
4.55485	0.04443	4.4386	0.11058	4.40282	0.4081	4.34684	0.48845
4.56321	0.04438	4.44685	0.11047	4.41112	0.40794	4.35519	0.48852
4.57157	0.04434	4.45521	0.11035	4.41953	0.40785	4.36355	0.48844
4.57982	0.04428	4.46346	0.1102	4.42789	0.40787	4.37185	0.48823
4.58818	0.04424	4.47182	0.11008	4.43625	0.4079	4.3801	0.48809
4.59653	0.04419	4.48023	0.10996	4.44455	0.4078	4.38846	0.48804
4.60489	0.04412	4.48853	0.10988	4.4528	0.4077	4.39682	0.48806
4.61325	0.04403	4.49689	0.10981	4.46116	0.40779	4.40523	0.48807
4.62155	0.04392	4.50519	0.10971	4.46957	0.40777	4.41353	0.48796
4.6298	0.04382	4.5135	0.10965	4.47798	0.40775	4.42178	0.48783
4.63821	0.04362	4.52185	0.10957	4.48623	0.40749	4.43009	0.48773
4.64652	0.04345	4.53026	0.1095	4.49448	0.4072	4.4385	0.4878
4.65487	0.04327	4.53851	0.10942	4.50284	0.40702	4.4468	0.48779
4.66323	0.04309	4.54687	0.10934	4.51125	0.40689	4.45521	0.48776
4.67148	0.04292	4.55518	0.10925	4.5196	0.40658	4.46351	0.48758
4.67984	0.04276	4.56353	0.10917	4.52791	0.40613	4.47176	0.48739
4.68819	0.04259	4.57189	0.10904	4.53616	0.40551	4.48018	0.48738
4.69655	0.04239	4.58019	0.10888	4.54446	0.40507	4.48848	0.4874
4.70491	0.04219	4.58855	0.10876	4.55282	0.40458	4.49684	0.48737
4.71321	0.04194	4.5968	0.10863	4.56123	0.40399	4.50519	0.48729
4.72151	0.0417	4.60516	0.10853	4.56959	0.4034	4.5135	0.48703
4.72987	0.04145	4.61357	0.10845	4.57789	0.40286	4.5218	0.48683
4.73823	0.04118	4.62193	0.10835	4.58614	0.4023	4.53016	0.48676
4.74653	0.04085	4.63018	0.10824	4.5945	0.40187	4.53851	0.48666
4.75484	0.04058	4.63848	0.10813	4.60291	0.40136	4.54687	0.48651
4.76319	0.04029	4.64684	0.10803	4.61127	0.4008	4.55518	0.48621
4.7715	0.04	4.65519	0.10793	4.61957	0.40018	4.56348	0.48598
4.77985	0.03974	4.6636	0.1078	4.62782	0.3993	4.57184	0.48584
4.78821	0.03951	4.67185	0.1077	4.63618	0.39873	4.58019	0.48569
4.79651	0.0393	4.68016	0.10765	4.64459	0.3982	4.5885	0.48549
4.80487	0.0391	4.68846	0.10757	4.65289	0.39755	4.5968	0.48527
4.81318	0.03893	4.69687	0.10747	4.66125	0.39673	4.6051	0.48491
4.82153	0.03874	4.70523	0.10741	4.6695	0.3958	4.61346	0.48478
4.82984	0.03857	4.71359	0.10735	4.6778	0.39449	4.62187	0.48468
4.83819	0.03841	4.72184	0.10729	4.68621	0.39256	4.63023	0.48444
4.84644	0.03826	4.73014	0.10722	4.69462	0.39079	4.63853	0.48417
4.8548	0.03813	4.7385	0.10716	4.70298	0.38917	4.64678	0.48388
4.86321	0.03801	4.74685	0.1071	4.71123	0.38772	4.65509	0.48361
4.87151	0.03789	4.75526	0.10705	4.71948	0.38639	4.6635	0.48348
4.87987	0.03779	4.76351	0.10697	4.72784	0.38528	4.67185	0.48338
4.88823	0.03766	4.77182	0.1069	4.73625	0.3842	4.68016	0.48313
4.89653	0.03756	4.78018	0.10683	4.7446	0.38316	4.68846	0.4828
4.90489	0.03746	4.78853	0.10675	4.75291	0.3821	4.69677	0.48243
4.91325	0.03738	4.79689	0.10659	4.76116	0.38119	4.70518	0.48223
4.9215	0.03729	4.80519	0.10638	4.76946	0.38042	4.71348	0.48197
4.92985	0.0372	4.8135	0.10623	4.77787	0.37968	4.72189	0.48173
4.93821	0.03713	4.8218	0.10614	4.78623	0.37882	4.73019	0.48135
4.94651	0.03709	4.83021	0.10611	4.79459	0.37796	4.73844	0.48078
4.95487	0.03705	4.83857	0.10607	4.80289	0.37717	4.7468	0.48032
4.96318	0.03699	4.84693	0.10601	4.81119	0.37624	4.75516	0.47991
4.97153	0.03695	4.85518	0.10593	4.8195	0.37532	4.76351	0.47943
4.97984	0.03688	4.86348	0.10589	4.82791	0.37441	4.77187	0.47873
4.98819	0.03686	4.87189	0.10589	4.83626	0.37343	4.78018	0.47806
4.99655	0.03683	4.88025	0.10588	4.84457	0.37248	4.78848	0.47741
5.00491	0.03679	4.8886	0.10586	4.85287	0.37149	4.79684	0.47698
5.01316	0.03676	4.89685	0.10582	4.86118	0.37063	4.80514	0.47656
5.02151	0.03673	4.90516	0.10562	4.86953	0.36994	4.81355	0.47619
5.02982	0.03668	4.91351	0.10541	4.87794	0.36918	4.82185	0.47578
5.03818	0.03666	4.92187	0.10527	4.88625	0.36834	4.83016	0.47528
5.04659	0.03663	4.93023	0.10512	4.8945	0.36739	4.83846	0.47495
5.05484	0.03658	4.93859	0.10504	4.90285	0.36643	4.84687	0.47459
5.06319	0.03653	4.94678	0.10498	4.91121	0.36563	4.85518	0.47427
5.0715	0.03647	4.95509	0.10494	4.91957	0.36481	4.86353	0.47392
5.07985	0.0364	4.9635	0.10491	4.92793	0.36394	4.87178	0.47348
5.08821	0.03633	4.97191	0.10489	4.93623	0.363	4.88014	0.47317
5.09657	0.0363	4.98021	0.10486	4.94453	0.36174	4.88855	0.47283
5.10487	0.03627	4.98851	0.10481	4.95284	0.36054	4.89685	0.4724
5.11318	0.03625	4.99682	0.10477	4.96125	0.35927	4.90516	0.47187
5.12153	0.03625	5.00517	0.10474	4.9696	0.35771	4.91346	0.47123
5.12984	0.03625	5.01353	0.10474	4.97791	0.356	4.92182	0.47068
5.13825	0.03625	5.02189	0.10474	4.986	0.35349	4.93018	0.47021
5.14655	0.03616	5.03025	0.10471	4.9943	0.35131	4.93853	0.46977
5.15485	0.03593	5.0385	0.10466	5.00271	0.34959	4.94684	0.46926
5.16316	0.03584	5.0468	0.10458	5.01112	0.34798	4.95514	0.46867
5.17151	0.03578	5.05516	0.10449	5.01943	0.34644	4.96344	0.46792
5.17987	0.03575	5.06357	0.10438	5.02768	0.34499	4.9718	0.4674
5.18823	0.03573	5.07193	0.1043	5.03598	0.3437	4.98021	0.46675
5.19653	0.03565	5.08017	0.1042	5.04434	0.34251	4.98851	0.46614
5.20484	0.03525	5.08848	0.10412	5.05269	0.34135	4.99687	0.46549
5.21319	0.03524	5.09684	0.10404	5.0611	0.34007	5.00512	0.46482
5.2215	0.03526	5.10525	0.10396	5.06941	0.33862	5.01348	0.4642
5.22991	0.03527	5.11355	0.10389	5.07771	0.33683	5.02184	0.46355
5.23816	0.03527	5.12185	0.10381	5.08596	0.3349	5.03019	0.46286
5.24651	0.03529	5.1301	0.10375	5.09437	0.33301	5.0385	0.46214
5.25487	0.03536	5.13851	0.1037	5.10273	0.3309	5.0468	0.4613
5.26323	0.03542	5.14687	0.10367	5.11109	0.32887	5.05516	0.46042
5.27153	0.03544	5.15528	0.10363	5.11934	0.32699	5.06346	0.45975
5.27989	0.03545	5.16353	0.1036	5.12769	0.32526	5.07187	0.45896
5.28819	0.03547	5.17184	0.10355	5.136	0.32374	5.08017	0.45825
5.2965	0.03551	5.18014	0.10352	5.14441	0.32206	5.08848	0.45737
5.30485	0.03554	5.18855	0.1035	5.15276	0.32037	5.09684	0.45629
5.31321	0.03557	5.19691	0.10349	5.16107	0.31857	5.10519	0.45522
5.32157	0.03558	5.20526	0.10347	5.16937	0.31677	5.11355	0.45405
5.32987	0.0356	5.21351	0.10344	5.17768	0.3151	5.12185	0.45274
5.33818	0.03562	5.22176	0.10341	5.18603	0.31343	5.13016	0.4513
5.34648	0.03562	5.23018	0.10343	5.19439	0.31155	5.13846	0.44987
5.35489	0.03561	5.23853	0.10344	5.20275	0.30958	5.14682	0.44849
5.36325	0.0356	5.24694	0.10345	5.211	0.30736	5.15518	0.44711
5.37155	0.0356	5.25525	0.10344	5.21919	0.30481	5.16359	0.44577
5.37985	0.03561	5.2635	0.10344	5.22739	0.30226	5.17184	0.44441
5.38816	0.03563	5.2718	0.10345	5.2351	0.29975	5.18014	0.44314
5.39651	0.03564	5.28016	0.10347	5.24223	0.29723	5.1885	0.44192
5.40487	0.03564	5.28857	0.1035	5.24801	0.29466	5.19685	0.44065
5.41323	0.03563	5.29687	0.1035	5.25385	0.29212	5.20521	0.43949
5.42153	0.03562	5.30517	0.10352	5.2598	0.28961	5.21351	0.43831
5.42984	0.0356	5.31343	0.10354	5.26569	0.28705	5.22182	0.43703
5.43814	0.03557	5.32184	0.10357	5.27121	0.28453	5.23012	0.43565
5.44655	0.03557	5.33019	0.10358	5.27673	0.28198	5.23848	0.43433
5.45491	0.03553	5.33855	0.10355	5.28246	0.27947	5.24684	0.4329
5.46316	0.03554	5.34691	0.10352	5.28787	0.27693	5.25525	0.43135
5.47151	0.03553	5.35516	0.1035	5.29323	0.27439	5.2635	0.42976
5.47987	0.03557	5.36351	0.1035	5.29853	0.27187	5.2718	0.42796
5.48818	0.03559	5.37187	0.10348	5.30416	0.26936	5.2801	0.42615
5.49653	0.03562	5.38023	0.10343	5.30984	0.26686	5.28851	0.42452
5.50489	0.03563	5.38853	0.10337	5.31621	0.26431	5.29687	0.42279
5.51319	0.03562	5.39678	0.10331	5.32323	0.26179	5.30517	0.42095
5.5215	0.03567	5.40514	0.10326	5.33035	0.25928	5.31348	0.41858
5.52985	0.03569	5.41355	0.10324	5.33791	0.25677	5.32178	0.41645
5.53821	0.03571	5.42191	0.1032	5.34551	0.25426	5.33014	0.41452
5.54657	0.03569	5.43021	0.10314	5.35382	0.25175	5.3385	0.41266
5.55487	0.03568	5.43857	0.10303	5.36217	0.24931	5.34691	0.41083
5.56312	0.03568	5.44682	0.10298	5.37005	0.24678	5.35516	0.40892
5.57148	0.03566	5.45517	0.10293	5.37626	0.24426	5.36346	0.40705
5.57989	0.03564	5.46353	0.10287	5.38151	0.24175	5.37187	0.40553
5.58825	0.03561	5.47189	0.10278	5.38655	0.23918	5.38023	0.40396
5.59655	0.03557	5.48025	0.1026	5.39164	0.23663	5.38853	0.40242
5.60485	0.03553	5.48844	0.10242	5.39689	0.23406	5.39684	0.40094
5.61316	0.03554	5.4968	0.1023	5.40182	0.23153	5.40514	0.39947
5.62157	0.03548	5.50521	0.1022	5.40653	0.22895	5.4135	0.39801
5.62987	0.03536	5.51357	0.10211	5.41119	0.22644	5.42185	0.39661
5.63823	0.03519	5.52187	0.10203	5.41676	0.22388	5.43021	0.3952
5.64648	0.03513	5.53018	0.10195	5.42239	0.22134	5.43851	0.39369
5.65478	0.03513	5.53842	0.10189	5.42759	0.21875	5.44682	0.39225
5.66319	0.03515	5.54684	0.10186	5.43069	0.21624	5.45512	0.39073
5.67155	0.03516	5.55525	0.10182	5.43423	0.21367	5.46348	0.38918
5.67991	0.03514	5.56355	0.10176	5.43953	0.21115	5.47184	0.3876
5.68821	0.03509	5.57185	0.10168	5.44601	0.20863	5.48025	0.38612
5.69646	0.03495	5.5801	0.10157	5.45351	0.20611	5.4885	0.38455
5.70482	0.03493	5.58846	0.10149	5.46187	0.20391	5.49675	0.38312
5.71318	0.03493	5.59682	0.10142	5.47023	0.20201	5.50516	0.3818
5.72153	0.03494	5.60523	0.10135	5.47848	0.20031	5.51351	0.38034
5.72989	0.03493	5.61359	0.10127	5.48684	0.19892	5.52187	0.37907
5.73819	0.0349	5.62184	0.10119	5.49525	0.19745	5.53018	0.37772
5.7465	0.03493	5.63014	0.10112	5.5036	0.19623	5.53848	0.37646
5.75485	0.03493	5.6385	0.10105	5.51185	0.19504	5.54678	0.37525
5.76321	0.03494	5.64685	0.10097	5.52016	0.19387	5.55514	0.37387
5.77157	0.0348	5.65521	0.10091	5.52857	0.19275	5.5635	0.3725
5.77982	0.03472	5.66351	0.10088	5.53687	0.19173	5.57191	0.37109
5.78812	0.03474	5.67176	0.10084	5.54523	0.19075	5.58016	0.36965
5.79653	0.03474	5.68017	0.10086	5.55359	0.18982	5.58846	0.36824
5.80489	0.03474	5.68859	0.10087	5.56189	0.18893	5.59682	0.36689
5.81319	0.03473	5.69694	0.10089	5.57019	0.18808	5.60517	0.36547
5.82155	0.0347	5.70519	0.1009	5.5785	0.18723	5.61353	0.36404
5.8298	0.03464	5.7135	0.10094	5.58691	0.18636	5.62184	0.36267
5.83816	0.03448	5.7218	0.10099	5.59521	0.18551	5.63014	0.36142
5.84657	0.03415	5.73021	0.10103	5.60357	0.1847	5.6385	0.36021
5.85493	0.03394	5.73857	0.10106	5.61187	0.18392	5.64685	0.35897
5.86323	0.03379	5.74687	0.10108	5.62017	0.18307	5.65516	0.35769
5.87148	0.03368	5.75517	0.10109	5.62853	0.18227	5.66351	0.3564
5.87978	0.03363	5.76343	0.1011	5.63689	0.18152	5.67176	0.35518
5.88819	0.03358	5.77184	0.10109	5.64519	0.18075	5.68012	0.35402
5.89655	0.03353	5.78025	0.10106	5.6535	0.17998	5.68853	0.35285
5.90491	0.03348	5.7886	0.10104	5.66185	0.17902	5.69689	0.35166
5.91321	0.03342	5.79685	0.10097	5.67016	0.1782	5.70519	0.35029
5.92146	0.03338	5.80516	0.10091	5.67851	0.17742	5.7135	0.34876
5.92982	0.03335	5.81346	0.10082	5.68692	0.17675	5.7218	0.34748
5.93817	0.03331	5.82187	0.10062	5.69517	0.17601	5.73016	0.34598
5.94659	0.03319	5.83023	0.10039	5.70353	0.17532	5.73851	0.34447
5.95494	0.03314	5.83853	0.10031	5.71189	0.17472	5.74692	0.34312
5.96314	0.03306	5.84684	0.10026	5.72025	0.17404	5.75517	0.34163
5.9715	0.033	5.85514	0.10024	5.72855	0.17337	5.76343	0.34026
5.97985	0.03293	5.8635	0.10023	5.73685	0.17267	5.77178	0.33893
5.98821	0.03289	5.87191	0.10025	5.74516	0.17198	5.78019	0.33732
5.99657	0.03285	5.88021	0.10028	5.75351	0.17129	5.78855	0.33605
6.00482	0.03285	5.88851	0.10032	5.76187	0.17059	5.79691	0.33478
6.01312	0.03287	5.89682	0.10036	5.77023	0.16995	5.80516	0.33353
6.02153	0.03287	5.90517	0.10042	5.77853	0.16926	5.81346	0.33219
6.02989	0.03287	5.91359	0.10049	5.78684	0.16847	5.82182	0.33094
6.03825	0.03285	5.92189	0.10049	5.79519	0.16752	5.83017	0.32969
6.04655	0.03286	5.93019	0.10052	5.80355	0.16669	5.83853	0.32844
6.0548	0.03286	5.9385	0.10055	5.81191	0.16587	5.84684	0.32714
6.06316	0.03284	5.9468	0.1006	5.82021	0.16502	5.85514	0.32592
6.07157	0.03282	5.95521	0.10065	5.82857	0.16434	5.8635	0.32476
6.07987	0.03281	5.96357	0.10067	5.83682	0.16374	5.8718	0.32357
6.08823	0.0328	5.97187	0.10067	5.84517	0.16322	5.88021	0.32226
6.09648	0.0328	5.98017	0.10071	5.85353	0.1627	5.88857	0.32092
6.10484	0.03281	5.98848	0.10075	5.86189	0.16218	5.89682	0.31951
6.11319	0.03279	5.99683	0.10081	5.87019	0.16163	5.90512	0.31811
6.1216	0.03275	6.00525	0.10086	5.87855	0.161	5.91348	0.31681
6.12991	0.03272	6.01355	0.10088	5.88685	0.16027	5.92184	0.31533
6.13821	0.03269	6.02185	0.10093	5.89521	0.15964	5.93019	0.31393
6.14646	0.03269	6.03016	0.10098	5.90357	0.15908	5.9385	0.31249
6.15482	0.03267	6.03851	0.10105	5.91187	0.15851	5.94675	0.31112
6.16323	0.03265	6.04687	0.10112	5.92017	0.15791	5.95516	0.30986
6.17153	0.03262	6.05523	0.10119	5.92853	0.15735	5.96351	0.30866
6.17984	0.03258	6.06353	0.10124	5.93689	0.15687	5.97192	0.30733
6.18814	0.03257	6.07189	0.1013	5.94525	0.15635	5.98017	0.30577
6.1965	0.03254	6.08014	0.10136	5.95355	0.15581	5.98842	0.30424
6.20485	0.03253	6.08855	0.10144	5.96185	0.15532	5.99678	0.30285
6.21326	0.03249	6.09691	0.1015	5.97021	0.15491	6.00519	0.30146
6.22157	0.03248	6.10521	0.10158	5.97857	0.15454	6.0136	0.30001
6.22982	0.03247	6.11351	0.10165	5.98687	0.15417	6.02185	0.2985
6.23812	0.03246	6.12187	0.10172	5.99523	0.15383	6.0301	0.29699
6.24648	0.03243	6.13017	0.10177	6.00353	0.15352	6.03846	0.29545
6.25489	0.03239	6.13853	0.10181	6.01189	0.15321	6.04682	0.29404
6.26325	0.03236	6.14689	0.10185	6.02019	0.15292	6.05523	0.29254
6.2715	0.03232	6.15519	0.10191	6.02855	0.1526	6.06353	0.29105
6.2798	0.03231	6.1635	0.10198	6.03691	0.15228	6.07189	0.28956
6.28816	0.03229	6.1718	0.10207	6.04521	0.15198	6.08014	0.28804
6.29651	0.03227	6.18021	0.10211	6.05351	0.15168	6.08844	0.2865
6.30492	0.03224	6.18857	0.10216	6.06187	0.1514	6.09685	0.28492
6.31317	0.03221	6.19687	0.1022	6.07023	0.15111	6.10521	0.28352
6.32148	0.0322	6.20517	0.10223	6.07853	0.15081	6.11351	0.28212
6.32984	0.03222	6.21348	0.10229	6.08694	0.15052	6.12182	0.28072
6.33819	0.03223	6.22184	0.10233	6.09519	0.1502	6.13012	0.27896
6.34655	0.03223	6.23025	0.10231	6.1035	0.14989	6.13848	0.27751
6.35491	0.03223	6.23855	0.10211	6.11185	0.14965	6.14684	0.27608
6.36316	0.03222	6.2468	0.101	6.12016	0.14936	6.15519	0.27447
6.37146	0.03221	6.25296	0.0985	6.12857	0.14914	6.1635	0.27276
6.37987	0.03221	6.26132	0.09762	6.13687	0.1489	6.1718	0.27114
6.38823	0.03218	6.26973	0.09643	6.14523	0.14853	6.18016	0.26939
6.39658	0.03212	6.27337	0.09386	6.15353	0.14823	6.18851	0.26766
6.40484	0.03207	6.28173	0.09275	6.16184	0.14793	6.19687	0.2658
6.41314	0.03204	6.28998	0.09238	6.17025	0.14766	6.20517	0.26412
6.4215	0.032	6.29833	0.09209	6.17855	0.14738	6.21342	0.26246
6.42985	0.03189	6.30669	0.09173	6.18685	0.1471	6.22178	0.26085
6.43826	0.03162	6.315	0.09143	6.19521	0.14689	6.23019	0.25913
6.44657	0.03143	6.32335	0.09123	6.20351	0.14667	6.23855	0.25739
6.45482	0.03126	6.33171	0.09108	6.21187	0.14648	6.24685	0.25538
6.46312	0.0311	6.34001	0.091	6.22023	0.14633	6.25398	0.25287
6.47153	0.03096	6.34832	0.09093	6.22853	0.14616	6.26228	0.25053
6.47994	0.03082	6.35673	0.09088	6.23689	0.14597	6.27069	0.24871
6.48825	0.03068	6.36503	0.09083	6.24525	0.14579	6.27905	0.24687
6.4965	0.03054	6.37339	0.09079	6.2536	0.1456	6.28735	0.24503
6.5048	0.03042	6.38169	0.09076	6.26191	0.14541	6.29566	0.24328
6.51316	0.03028	6.39	0.09074	6.27021	0.1452	6.30396	0.24165
6.52157	0.03013	6.39835	0.09076	6.27857	0.14503	6.31232	0.24022
6.52992	0.02998	6.40666	0.09074	6.28687	0.14477	6.32067	0.23889
6.53817	0.02983	6.41507	0.09071	6.29523	0.14461	6.32903	0.23758
6.54648	0.02971	6.42337	0.0907	6.30353	0.14449	6.33739	0.23629
6.55478	0.02959	6.43167	0.09066	6.31194	0.14437	6.34564	0.23515
6.56314	0.02945	6.44003	0.09065	6.32019	0.14424	6.35394	0.23413
6.57155	0.02929	6.44839	0.09066	6.32855	0.14413	6.36235	0.23316
6.57991	0.02912	6.45669	0.09065	6.33685	0.14405	6.37071	0.2321
6.58816	0.02893	6.46505	0.09064	6.34521	0.14398	6.37901	0.2311
6.59651	0.02878	6.4733	0.09063	6.35362	0.14394	6.38732	0.23012
6.60482	0.02857	6.48166	0.09065	6.36187	0.14385	6.39562	0.22923
6.61323	0.02833	6.49007	0.09064	6.37017	0.14378	6.40398	0.22835
6.62158	0.02805	6.49837	0.09064	6.37853	0.1437	6.41234	0.22747
6.62984	0.0278	6.50673	0.09063	6.38689	0.14359	6.42069	0.22664
6.63819	0.02754	6.51503	0.09062	6.39525	0.14343	6.429	0.22572
6.6465	0.02727	6.52333	0.09061	6.4036	0.14331	6.4373	0.22489
6.65491	0.02696	6.53169	0.09061	6.41191	0.1432	6.44566	0.22403
6.66326	0.02661	6.54005	0.09061	6.42021	0.14307	6.45401	0.22314
6.67151	0.02627	6.54841	0.0906	6.42851	0.14298	6.46237	0.22226
6.67982	0.02594	6.55671	0.09058	6.43687	0.14287	6.47067	0.22136
6.68817	0.02557	6.56496	0.09057	6.44517	0.14279	6.47898	0.22044
6.69653	0.02516	6.57337	0.09061	6.45353	0.14271	6.48728	0.21961
6.70489	0.02474	6.58167	0.09064	6.46184	0.14266	6.49569	0.21861
6.71325	0.02435	6.59003	0.0907	6.47019	0.14258	6.50405	0.21768
6.72144	0.02392	6.59839	0.09077	6.47855	0.14249	6.51235	0.21673
6.72985	0.02349	6.60669	0.09082	6.48685	0.14241	6.52066	0.21591
6.73816	0.02307	6.615	0.09089	6.49521	0.14231	6.52896	0.21453
6.74657	0.02263	6.62335	0.09094	6.50351	0.14218	6.53732	0.21391
6.75492	0.02218	6.63171	0.09102	6.51187	0.14207	6.54573	0.21326
6.76317	0.0217	6.64001	0.09107	6.52023	0.14193	6.55403	0.21263
6.77148	0.02125	6.64837	0.09112	6.52859	0.14182	6.56234	0.212
6.77984	0.02081	6.65667	0.09114	6.53689	0.14168	6.57058	0.21136
6.78819	0.02037	6.66498	0.09118	6.54519	0.14155	6.579	0.21088
6.79655	0.0199	6.67339	0.09121	6.5535	0.14139	6.5873	0.21024
6.80485	0.01945	6.68169	0.09125	6.56185	0.1413	6.59571	0.20972
6.81316	0.01913	6.69005	0.09127	6.57026	0.14123	6.60407	0.20924
6.82151	0.01891	6.69835	0.09127	6.57862	0.14115	6.61232	0.2088
6.82982	0.01866	6.70666	0.09129	6.58687	0.14106	6.62062	0.20831
6.83823	0.0184	6.71507	0.09131	6.59517	0.14102	6.62898	0.20793
6.84653	0.0182	6.72337	0.09133	6.60348	0.14097	6.63734	0.20752
6.85483	0.01802	6.73173	0.09135	6.61189	0.141	6.64575	0.20713
6.86319	0.0179	6.73998	0.09135	6.62025	0.14099	6.654	0.20674
6.87155	0.01785	6.74833	0.09138	6.62855	0.14095	6.6623	0.2063
6.87985	0.01791	6.75669	0.0914	6.63685	0.14094	6.67066	0.20589
6.88821	0.01806	6.76505	0.09141	6.64516	0.14085	6.67901	0.20535
6.89651	0.01835	6.77335	0.09141	6.65357	0.14081	6.68737	0.20462
6.90482	0.0188	6.78166	0.0914	6.66192	0.14064	6.69567	0.20394
6.91317	0.01934	6.78996	0.09142	6.67023	0.14053	6.70398	0.2034
6.92153	0.01984	6.79837	0.09147	6.67859	0.14042	6.71228	0.2031
6.92989	0.02024	6.80673	0.09151	6.68683	0.14033	6.72069	0.20282
6.93819	0.0204	6.81503	0.09156	6.69519	0.14023	6.72905	0.20241
6.9465	0.02086	6.82333	0.09159	6.70355	0.14017	6.73735	0.20199
6.95485	0.02121	6.83164	0.09163	6.71185	0.14009	6.74566	0.20162
6.96321	0.02168	6.84	0.09169	6.72026	0.14003	6.75396	0.20135
6.97157	0.02229	6.84835	0.09173	6.72851	0.13996	6.76232	0.20113
6.97992	0.02333	6.85676	0.09179	6.73687	0.13979	6.77073	0.20086
6.98812	0.02431	6.86507	0.09186	6.74517	0.13962	6.77903	0.20051
6.99648	0.02537	6.87337	0.09194	6.75353	0.13951	6.78733	0.20019
7.00489	0.02646	6.88162	0.09202	6.76189	0.13938	6.79564	0.19986
7.01325	0.02755	6.89003	0.0921	6.77019	0.13925	6.80394	0.19949
7.02155	0.02865	6.89839	0.09216	6.7785	0.13914	6.81235	0.19901
7.02985	0.02974	6.90669	0.09221	6.78685	0.13904	6.82071	0.19855
7.03816	0.03082	6.915	0.09228	6.79526	0.13894	6.82901	0.19824
7.04651	0.03187	6.92335	0.09233	6.80357	0.13881	6.83732	0.19792
7.05487	0.03285	6.93166	0.09241	6.81192	0.13867	6.84557	0.19764
7.06323	0.03383	6.94001	0.09248	6.82017	0.13856	6.85398	0.19718
7.07153	0.03473	6.94842	0.09257	6.82853	0.13851	6.86233	0.1969
7.07984	0.03555	6.95667	0.09264	6.83694	0.13847	6.87075	0.1967
7.08819	0.03633	6.96498	0.09271	6.84525	0.13838	6.879	0.19646
7.09655	0.03703	6.97333	0.09279	6.85355	0.1383	6.8873	0.19618
7.10485	0.03763	6.98169	0.09284	6.86185	0.13826	6.89566	0.19603
7.11321	0.03817	6.99005	0.0929	6.87016	0.13824	6.90401	0.1959
7.12151	0.03862	6.99835	0.09294	6.87857	0.13824	6.91237	0.19574
7.12987	0.03907	7.00666	0.09298	6.88692	0.13821	6.92067	0.1956
7.13823	0.03956	7.01501	0.09303	6.89523	0.13811	6.92898	0.19543
7.14653	0.03999	7.02342	0.09306	6.90358	0.13803	6.93728	0.19519
7.15489	0.04046	7.03173	0.09309	6.91183	0.13797	6.94564	0.19502
7.16319	0.04086	7.04008	0.09313	6.92019	0.13795	6.95405	0.19482
7.1715	0.04107	7.04833	0.09317	6.92855	0.1379	6.96235	0.19461
7.17985	0.04134	7.05664	0.09324	6.93691	0.13782	6.97066	0.19439
7.18821	0.04174	7.06505	0.09328	6.94521	0.13775	6.97896	0.19426
7.19651	0.04222	7.07341	0.09331	6.95351	0.13766	6.98732	0.19411
7.20487	0.04272	7.08176	0.09335	6.96182	0.13758	6.99567	0.19394
7.21312	0.04323	7.09001	0.09338	6.97023	0.13752	7.00403	0.19376
7.22148	0.04375	7.09826	0.09343	6.97858	0.13746	7.01234	0.19351
7.22989	0.04424	7.10667	0.09349	6.98689	0.13743	7.02064	0.19328
7.23825	0.0447	7.11503	0.09355	6.99525	0.13736	7.02894	0.19311
7.24655	0.04508	7.12339	0.09361	7.0035	0.13726	7.03735	0.19294
7.2548	0.04539	7.13175	0.09366	7.01185	0.13718	7.04571	0.19278
7.26316	0.04561	7.14	0.09372	7.02021	0.1371	7.05401	0.19261
7.27151	0.04582	7.1483	0.09378	7.02857	0.13707	7.06232	0.19245
7.27987	0.04612	7.15671	0.09386	7.03692	0.137	7.07062	0.19218
7.28823	0.04637	7.16501	0.09392	7.04512	0.13692	7.07898	0.19196
7.29648	0.04659	7.17337	0.09396	7.05353	0.13687	7.08739	0.19165
7.30484	0.04684	7.18167	0.09401	7.06189	0.13683	7.09575	0.19145
7.31314	0.04705	7.18998	0.09405	7.07025	0.13676	7.10394	0.19127
7.32155	0.04709	7.19839	0.0941	7.07855	0.1367	7.1123	0.19116
7.32985	0.04694	7.20669	0.09413	7.08685	0.13662	7.1206	0.19102
7.33821	0.04656	7.21505	0.09418	7.09516	0.13657	7.12901	0.19084
7.34646	0.04609	7.22335	0.09423	7.10357	0.13651	7.13742	0.19069
7.35487	0.04586	7.23166	0.09426	7.11192	0.13645	7.14567	0.19046
7.36323	0.04578	7.24001	0.09427	7.12023	0.13633	7.15398	0.19023
7.37153	0.04564	7.24842	0.09427	7.12853	0.13624	7.16228	0.19005
7.37989	0.04528	7.25673	0.09425	7.13683	0.13615	7.17064	0.18992
7.38814	0.04514	7.26508	0.09426	7.14519	0.13603	7.17905	0.18978
7.3965	0.04504	7.27328	0.09429	7.1536	0.13592	7.18735	0.18958
7.40485	0.04503	7.28164	0.09434	7.16191	0.13581	7.1956	0.18936
7.41326	0.04517	7.29005	0.09435	7.17021	0.13568	7.20396	0.18923
7.42151	0.04531	7.29841	0.09435	7.17846	0.13547	7.21232	0.18912
7.42987	0.04525	7.30676	0.09436	7.18682	0.13532	7.22067	0.18896
7.43812	0.04486	7.31496	0.09438	7.19517	0.13521	7.22903	0.18854
7.44653	0.04454	7.32332	0.09439	7.20358	0.13513	7.23733	0.18843
7.45494	0.04407	7.33167	0.0944	7.21189	0.13506	7.24564	0.18832
7.46319	0.04339	7.34003	0.09444	7.22019	0.13496	7.25394	0.18814
7.47155	0.04285	7.34839	0.09449	7.2285	0.1349	7.2623	0.18795
7.4798	0.04242	7.35675	0.09446	7.23685	0.13487	7.27071	0.18779
7.48816	0.04226	7.36494	0.09444	7.24521	0.13483	7.27901	0.18764
7.49657	0.04235	7.37335	0.09445	7.25357	0.1347	7.28732	0.18748
7.50492	0.04232	7.38171	0.09443	7.26187	0.13454	7.29567	0.18738
7.51323	0.04218	7.39007	0.09443	7.27017	0.13441	7.30403	0.18728
7.52148	0.04201	7.39842	0.09442	7.27848	0.13433	7.31239	0.18716
7.52983	0.04187	7.40662	0.09442	7.28689	0.13424	7.32069	0.18701
7.53819	0.0418	7.41498	0.09442	7.29525	0.13415	7.329	0.18686
7.54655	0.04145	7.42333	0.09446	7.30355	0.1341	7.33735	0.18656
7.55485	0.0409	7.43175	0.0945	7.31185	0.13406	7.34566	0.18615
7.56316	0.04054	7.4401	0.09452	7.32021	0.13405	7.35401	0.18595
7.57146	0.04005	7.44835	0.09453	7.32857	0.13401	7.36242	0.18572
7.57987	0.03935	7.4566	0.09458	7.33692	0.13398	7.37062	0.18549
7.58823	0.03853	7.46501	0.09465	7.34523	0.13396	7.37898	0.18531
7.59658	0.03792	7.47337	0.09469	7.35353	0.13396	7.38728	0.18507
7.60489	0.03739	7.48173	0.09472	7.36183	0.13394	7.39564	0.18484
7.61314	0.03679	7.49008	0.09475	7.37019	0.13394	7.40405	0.18462
7.6215	0.03615	7.49828	0.0948	7.3786	0.13387	7.41235	0.18442
7.62985	0.03584	7.50669	0.09486	7.38691	0.13383	7.4206	0.18421
7.63821	0.03552	7.51505	0.09494	7.39521	0.1338	7.42901	0.18402
7.64657	0.03514	7.52341	0.09501	7.40351	0.13378	7.43732	0.18376
7.65482	0.03411	7.53171	0.09506	7.41182	0.13379	7.44567	0.18355
7.66317	0.03463	7.53996	0.09511	7.42023	0.13381	7.45403	0.18339
7.67153	0.03526	7.54832	0.09516	7.42858	0.13376	7.46233	0.18324
7.67994	0.03594	7.55667	0.09522	7.43694	0.13368	7.47064	0.18305
7.68819	0.03665	7.56503	0.09528	7.44519	0.13364	7.479	0.1829
7.6965	0.03741	7.57339	0.09532	7.4535	0.13362	7.48735	0.1828
7.7048	0.03819	7.58169	0.09539	7.46185	0.13362	7.49571	0.1827
7.71321	0.03896	7.58994	0.09546	7.47026	0.1336	7.50401	0.18258
7.72157	0.0397	7.5983	0.09556	7.47862	0.13352	7.51232	0.18241
7.72992	0.04044	7.60671	0.09565	7.48687	0.13333	7.52073	0.18231
7.73817	0.04112	7.61512	0.09574	7.49517	0.13318	7.52898	0.18224
7.74642	0.04148	7.62342	0.09579	7.50348	0.13307	7.53733	0.18208
7.75483	0.0419	7.63162	0.09584	7.51189	0.13302	7.54569	0.18197
7.76325	0.04216	7.63998	0.09591	7.52025	0.13282	7.554	0.18187
7.7716	0.04224	7.64839	0.09594	7.52855	0.1327	7.5623	0.18177
7.77985	0.04198	7.65675	0.09598	7.53685	0.13261	7.57066	0.18171
7.78816	0.04133	7.66505	0.096	7.54516	0.13246	7.57901	0.1816
7.79646	0.04104	7.67335	0.09604	7.55351	0.13226	7.58737	0.18145
7.80487	0.04092	7.6816	0.09609	7.56192	0.13209	7.59562	0.18129
7.81323	0.041	7.69001	0.09614	7.57028	0.13197	7.60398	0.18114
7.82158	0.04112	7.69837	0.09617	7.57853	0.13189	7.61233	0.18101
7.82983	0.04128	7.70678	0.09621	7.58683	0.13185	7.62069	0.18093
7.83814	0.04132	7.71503	0.09621	7.59519	0.13183	7.62905	0.1808
7.84649	0.04128	7.72328	0.09623	7.60355	0.13183	7.6373	0.18063
7.85485	0.04112	7.73164	0.09626	7.61191	0.13185	7.64566	0.18044
7.86326	0.04098	7.74	0.09628	7.62016	0.13183	7.65396	0.18027
7.87151	0.04085	7.74835	0.09632	7.62851	0.13182	7.66232	0.17993
7.87982	0.04071	7.75671	0.09637	7.63687	0.13182	7.67067	0.17953
7.88817	0.04049	7.76501	0.09641	7.64523	0.13181	7.67903	0.179
7.89653	0.04028	7.77332	0.09645	7.65358	0.13181	7.68733	0.1777
7.90489	0.04001	7.78167	0.09651	7.66189	0.13183	7.69564	0.17663
7.91324	0.03957	7.79003	0.09657	7.67019	0.13186	7.704	0.17656
7.92149	0.03888	7.79839	0.09663	7.6785	0.13188	7.71235	0.17603
7.9298	0.03807	7.80669	0.09664	7.68685	0.13192	7.72071	0.17593
7.93821	0.03744	7.81494	0.09664	7.69526	0.13193	7.72896	0.17582
7.94657	0.03669	7.82335	0.09671	7.70357	0.13187	7.73732	0.17574
7.95487	0.03605	7.83171	0.09604	7.71182	0.1318	7.74567	0.17559
7.96317	0.03567	7.84007	0.09585	7.72017	0.1318	7.75398	0.17546
7.97142	0.03548	7.84837	0.09577	7.72848	0.13183	7.76233	0.17533
7.97983	0.03539	7.85662	0.09573	7.73689	0.13189	7.77064	0.17522
7.98824	0.03532	7.86498	0.09569	7.74525	0.13191	7.779	0.17505
7.9966	0.0352	7.87339	0.0955	7.75355	0.13189	7.78735	0.17486
8.00485	0.03517	7.88175	0.09524	7.76185	0.13188	7.79566	0.17446
8.0131	0.03515	7.8901	0.09511	7.77016	0.13191	7.80401	0.17429
8.02151	0.03518	7.8983	0.09503	7.77851	0.13191	7.81232	0.17416
8.02987	0.03521	7.9066	0.09495	7.78687	0.13189	7.82062	0.174
8.03823	0.03527	7.91501	0.09491	7.79523	0.13188	7.82898	0.17389
8.04658	0.03535	7.92342	0.09489	7.80348	0.13181	7.83733	0.17379
8.05483	0.03537	7.93178	0.09482	7.81183	0.13166	7.84569	0.17372
8.06314	0.03545	7.93998	0.09467	7.82019	0.13159	7.85405	0.17359
8.07155	0.0355	7.94828	0.09447	7.82855	0.13147	7.8623	0.17349
8.0799	0.03554	7.95669	0.09412	7.83691	0.13142	7.87066	0.17337
8.08826	0.03548	7.96505	0.09395	7.84521	0.13139	7.87901	0.17321
8.09657	0.03529	7.97341	0.09381	7.85357	0.13132	7.88737	0.17307
8.10482	0.03496	7.98171	0.09364	7.86187	0.13103	7.89567	0.17296
8.11317	0.03472	7.99001	0.09349	7.87023	0.13086	7.90398	0.17283
8.12153	0.03457	7.99832	0.09334	7.87858	0.13065	7.91228	0.1727
8.12989	0.03432	8.00667	0.09317	7.88689	0.13049	7.92064	0.17262
8.13824	0.03395	8.01508	0.09297	7.89519	0.13033	7.92905	0.17253
8.14644	0.03357	8.02339	0.09274	7.90355	0.13022	7.93735	0.17244
8.1548	0.03326	8.03169	0.09253	7.91185	0.13013	7.94571	0.17234
8.16321	0.03294	8.03999	0.09237	7.92021	0.12996	7.95396	0.17221
8.17157	0.03258	8.04835	0.09222	7.92857	0.12985	7.96232	0.17209
8.17992	0.03233	8.05676	0.0921	7.93687	0.12975	7.97067	0.17197
8.18817	0.03205	8.06507	0.09193	7.94517	0.12968	7.97903	0.17179
8.19648	0.03182	8.07332	0.09181	7.95353	0.12965	7.98739	0.17146
8.20489	0.03151	8.08167	0.09171	7.96189	0.12965	7.99564	0.17111
8.21324	0.03128	8.08998	0.09166	7.97024	0.12963	8.004	0.17079
8.22155	0.0311	8.09839	0.09162	7.97849	0.12958	8.0123	0.17054
8.22985	0.03097	8.10675	0.09152	7.98685	0.12958	8.02066	0.17027
8.2381	0.03086	8.11505	0.0914	7.99521	0.12962	8.02901	0.17003
8.24651	0.03077	8.1233	0.09126	8.00357	0.12965	8.03732	0.16979
8.25492	0.03063	8.13166	0.09113	8.01192	0.1297	8.04562	0.16959
8.26328	0.03051	8.14007	0.09102	8.02023	0.12971	8.05398	0.16932
8.27153	0.03029	8.14842	0.0909	8.02848	0.12972	8.06233	0.16883
8.27978	0.03012	8.15673	0.0908	8.03683	0.12975	8.07064	0.1685
8.28814	0.02929	8.16498	0.09067	8.04519	0.1298	8.07905	0.16828
8.29649	0.02918	8.17333	0.09056	8.05355	0.12979	8.0873	0.16805
8.30491	0.02911	8.18169	0.09047	8.06191	0.12975	8.09566	0.16791
8.31321	0.02904	8.19005	0.09038	8.07016	0.12972	8.10401	0.16776
8.32151	0.02887	8.19841	0.0903	8.07851	0.1297	8.11242	0.16759
8.32976	0.0286	8.20671	0.09021	8.08687	0.1297	8.12067	0.16735
8.33817	0.02843	8.21496	0.09013	8.09523	0.12968	8.12892	0.16713
8.34653	0.02826	8.22332	0.09007	8.10358	0.12967	8.13733	0.16695
8.35494	0.02811	8.23167	0.09001	8.11189	0.12966	8.14569	0.16676
8.36324	0.02788	8.24003	0.08992	8.12019	0.12967	8.15405	0.16651
8.37144	0.02762	8.24839	0.08987	8.12855	0.12968	8.16235	0.16625
8.3798	0.02742	8.25669	0.08978	8.13685	0.12962	8.17066	0.16602
8.38821	0.02731	8.26499	0.08966	8.14526	0.12957	8.17896	0.16586
8.39657	0.02726	8.27335	0.08957	8.15357	0.12954	8.18732	0.16569
8.40487	0.02712	8.28171	0.08945	8.16182	0.12949	8.19567	0.16551
8.41317	0.0269	8.29007	0.08933	8.17017	0.12948	8.20403	0.16531
8.42148	0.02663	8.29832	0.08924	8.17858	0.12949	8.21233	0.16509
8.42983	0.02629	8.30667	0.08919	8.18689	0.12948	8.22064	0.16486
8.43819	0.02608	8.31503	0.08917	8.19524	0.12943	8.22894	0.16467
8.4466	0.026	8.32339	0.08915	8.20349	0.12941	8.2373	0.16453
8.45485	0.026	8.33169	0.08912	8.21185	0.1294	8.24571	0.16433
8.4631	0.02599	8.34005	0.08908	8.22021	0.1294	8.25401	0.16414
8.47151	0.02596	8.3483	0.08905	8.22857	0.1294	8.26232	0.16384
8.47987	0.02596	8.35666	0.08906	8.23692	0.12938	8.27067	0.16363
8.48823	0.0259	8.36507	0.08906	8.24517	0.12936	8.27898	0.16351
8.49653	0.02584	8.37342	0.08908	8.25353	0.12934	8.28733	0.16342
8.50478	0.02583	8.38173	0.08908	8.26183	0.12928	8.29569	0.16324
8.51314	0.02582	8.38998	0.08909	8.27024	0.12925	8.30394	0.16305
8.52155	0.02584	8.39833	0.08912	8.2786	0.12924	8.3123	0.16287
8.52991	0.02586	8.40669	0.08915	8.28691	0.1292	8.32065	0.16275
8.53821	0.02587	8.41505	0.08919	8.29516	0.12919	8.32901	0.16265
8.54651	0.02586	8.4234	0.08921	8.30351	0.12919	8.33737	0.16251
8.55476	0.02567	8.43166	0.08924	8.31192	0.12922	8.34567	0.16235
8.56317	0.02569	8.44001	0.08927	8.32023	0.12925	8.35392	0.16222
8.57153	0.02571	8.44837	0.0893	8.32858	0.12932	8.36233	0.16214
8.57989	0.02574	8.45667	0.08935	8.33683	0.12937	8.37074	0.16205
8.58819	0.02572	8.46508	0.08937	8.34519	0.12947	8.37905	0.16194
8.59649	0.02559	8.47339	0.08936	8.35355	0.12955	8.38735	0.1618
8.6048	0.02563	8.48164	0.08936	8.36185	0.12965	8.39566	0.16171
8.61321	0.02566	8.48999	0.08937	8.37021	0.12974	8.40396	0.16161
8.62162	0.02571	8.49835	0.08938	8.37851	0.12977	8.41237	0.16157
8.62987	0.02574	8.50671	0.08938	8.38687	0.12982	8.42073	0.16154
8.63817	0.02579	8.51507	0.0894	8.39523	0.12985	8.42903	0.16144
8.64648	0.02583	8.52332	0.08943	8.40358	0.12989	8.43728	0.16125
8.65483	0.02586	8.53167	0.08947	8.41189	0.1299	8.44558	0.161
8.66324	0.02588	8.54003	0.08952	8.42025	0.12992	8.45399	0.16088
8.67155	0.02589	8.54839	0.08958	8.42849	0.12991	8.46235	0.16075
8.67985	0.02588	8.55669	0.08965	8.43685	0.12993	8.47071	0.16056
8.68815	0.02583	8.56499	0.08968	8.44521	0.12996	8.47907	0.16029
8.69651	0.02582	8.57335	0.08971	8.45357	0.12998	8.48732	0.16002
8.70487	0.02579	8.58171	0.08972	8.46192	0.13002	8.49562	0.15981
8.71323	0.02547	8.59001	0.08974	8.47017	0.13008	8.50403	0.1596
8.72153	0.02545	8.59837	0.08975	8.47853	0.13016	8.51233	0.15943
8.72989	0.0255	8.60667	0.08975	8.48689	0.13023	8.52074	0.15926
8.73819	0.02557	8.61498	0.08975	8.4953	0.13032	8.52894	0.15917
8.74655	0.02561	8.62333	0.08977	8.5036	0.13039	8.5373	0.15913
8.75491	0.02567	8.63174	0.08981	8.51185	0.13055	8.54565	0.1591
8.76321	0.02572	8.64005	0.08984	8.52016	0.13067	8.55401	0.15894
8.77146	0.02577	8.64841	0.08985	8.52857	0.13072	8.56242	0.15881
8.77982	0.02583	8.65665	0.08985	8.53692	0.13084	8.57062	0.15865
8.78817	0.02587	8.66496	0.08987	8.54523	0.13092	8.57892	0.15844
8.79658	0.0259	8.67337	0.08988	8.55358	0.13102	8.58733	0.1583
8.80489	0.02594	8.68173	0.08989	8.56183	0.13104	8.59569	0.15823
8.81319	0.02597	8.69003	0.08988	8.57019	0.13108	8.60405	0.15817
8.82149	0.02595	8.69833	0.08986	8.57855	0.13108	8.61235	0.15811
8.8298	0.02589	8.70664	0.08983	8.58691	0.13106	8.6206	0.15804
8.83821	0.02584	8.71505	0.08983	8.59521	0.131	8.62896	0.15799
8.84662	0.02582	8.72335	0.08982	8.60351	0.13088	8.63737	0.15794
8.85487	0.02581	8.73171	0.08982	8.61187	0.1308	8.64573	0.15777
8.86312	0.02577	8.74001	0.08982	8.62017	0.13071	8.65403	0.15752
8.87148	0.02569	8.74832	0.08983	8.62858	0.13063	8.66228	0.1574
8.87983	0.0257	8.75667	0.08985	8.63689	0.13052	8.67058	0.15735
8.88824	0.02571	8.76503	0.08986	8.64519	0.13043	8.67899	0.15734
8.8966	0.02574	8.77339	0.08987	8.65349	0.13032	8.6874	0.15729
8.90485	0.02577	8.78174	0.08988	8.66191	0.13026	8.69571	0.15724
8.91315	0.02579	8.78999	0.08987	8.67021	0.13024	8.70401	0.15713
8.92146	0.02581	8.79835	0.0899	8.67857	0.13023	8.71221	0.15703
8.92987	0.02587	8.80671	0.08993	8.68687	0.13025	8.72067	0.15665
8.93823	0.02589	8.81501	0.08995	8.69512	0.13026	8.72903	0.15635
8.94648	0.02591	8.82337	0.08999	8.70353	0.13029	8.73739	0.1563
8.95483	0.02594	8.83167	0.09001	8.71189	0.13029	8.74574	0.15622
8.96314	0.02597	8.84003	0.09005	8.7203	0.13026	8.75394	0.15611
8.97149	0.02602	8.84833	0.09011	8.72855	0.1302	8.76224	0.15605
8.9799	0.02599	8.85674	0.09014	8.7368	0.13018	8.77066	0.15606
8.98821	0.02595	8.86499	0.09017	8.74516	0.13021	8.77901	0.15609
8.99651	0.02589	8.87335	0.09021	8.75357	0.13027	8.78737	0.15607
9.00487	0.02594	8.88165	0.09022	8.76192	0.13033	8.79562	0.15598
9.01323	0.02597	8.89001	0.09027	8.77028	0.13037	8.80392	0.15593
9.02158	0.026	8.89842	0.09029	8.77848	0.1304	8.81233	0.15594
9.02989	0.026	8.90673	0.09027	8.78683	0.13038	8.82069	0.15589
9.03819	0.02602	8.91503	0.09023	8.79524	0.13041	8.82905	0.15584
9.04649	0.02607	8.92333	0.09012	8.80355	0.13038	8.83735	0.15579
9.0548	0.02608	8.93169	0.08987	8.81196	0.13033	8.8456	0.15573
9.06321	0.02612	8.93999	0.08936	8.82016	0.1301	8.85401	0.15573
9.07157	0.02608	8.9484	0.08902	8.82846	0.12993	8.86237	0.15572
9.07987	0.0261	8.95671	0.08878	8.83682	0.1298	8.87073	0.15574
9.08817	0.02613	8.96501	0.08856	8.84523	0.12968	8.87903	0.15573
9.09648	0.02613	8.97332	0.08832	8.85358	0.12957	8.88728	0.15565
9.10483	0.02617	8.98167	0.08815	8.86189	0.12944	8.89558	0.15557
9.11324	0.0261	8.99008	0.08799	8.87019	0.12931	8.90399	0.15557
9.12155	0.02615	8.99839	0.08781	8.87849	0.12923	8.9124	0.15552
9.1298	0.02616	9.00669	0.08736	8.88685	0.12915	8.92071	0.15544
9.13816	0.0262	9.01499	0.08706	8.89526	0.12911	8.92901	0.15535
9.14651	0.02619	9.02335	0.08689	8.90362	0.12908	8.93726	0.15532
9.15487	0.02618	9.03165	0.08676	8.91182	0.12902	8.94562	0.15531
9.16323	0.02623	9.04007	0.08662	8.92012	0.12902	8.95408	0.15525
9.17153	0.02624	9.04837	0.08648	8.92853	0.12908	8.96239	0.15513
9.17983	0.0263	9.05667	0.08637	8.93694	0.12908	8.97069	0.15504
9.18814	0.02634	9.06498	0.08627	8.94524	0.12902	8.97894	0.15491
9.19655	0.02638	9.07333	0.0862	8.95355	0.12894	8.9873	0.15487
9.20485	0.02642	9.08174	0.08615	8.9618	0.12887	8.99571	0.15486
9.21321	0.02645	9.09005	0.0861	8.97021	0.12885	9.00407	0.1548
9.22151	0.02647	9.09835	0.08604	8.97862	0.12879	9.01237	0.15471
9.22982	0.02646	9.10665	0.08599	8.98692	0.12873	9.02067	0.15457
9.23817	0.02649	9.11507	0.08598	8.99523	0.12865	9.02892	0.15449
9.24653	0.02651	9.12342	0.08598	9.00342	0.12859	9.03733	0.15438
9.25489	0.02651	9.13173	0.08596	9.01178	0.12859	9.04569	0.15405
9.26319	0.02651	9.14003	0.08595	9.02024	0.12863	9.05405	0.15382
9.27149	0.02652	9.14828	0.08594	9.02865	0.12865	9.0623	0.15367
9.27985	0.02654	9.15669	0.08591	9.03691	0.12863	9.0706	0.15354
9.28821	0.02651	9.16505	0.08584	9.04516	0.12862	9.07896	0.15348
9.29651	0.02652	9.17346	0.08581	9.05346	0.12856	9.08732	0.15341
9.30487	0.02654	9.18165	0.08577	9.06187	0.12852	9.09573	0.15332
9.31317	0.02655	9.18996	0.08572	9.07028	0.12846	9.10403	0.15322
9.32153	0.02656	9.19832	0.0857	9.07864	0.12835	9.11233	0.15314
9.32989	0.02656	9.20673	0.08568	9.08689	0.12826	9.12064	0.1531
9.33824	0.02657	9.21508	0.08566	9.09514	0.12819	9.12905	0.15302
9.34649	0.02597	9.22333	0.08565	9.10349	0.12815	9.13741	0.15293
9.35485	0.02603	9.23164	0.08563	9.1119	0.12812	9.14571	0.15281
9.36316	0.02608	9.23994	0.08559	9.12026	0.12807	9.1539	0.15263
9.37151	0.02614	9.24835	0.08559	9.12862	0.12804	9.16226	0.15238
9.37987	0.02619	9.25671	0.08558	9.13682	0.12801	9.17067	0.15215
9.38823	0.02623	9.26507	0.08557	9.14512	0.12799	9.17903	0.15199
9.39653	0.02629	9.27337	0.08554	9.15353	0.12796	9.18739	0.15184
9.40483	0.02634	9.28167	0.08553	9.16189	0.1279	9.19564	0.15164
9.41319	0.0264	9.29003	0.08555	9.1703	0.12785	9.20399	0.15149
9.42149	0.02645	9.29839	0.08556	9.17855	0.12772	9.2123	0.15131
9.42985	0.0265	9.30674	0.08556	9.1868	0.12766	9.22071	0.15114
9.43821	0.02653	9.31499	0.08554	9.19521	0.12765	9.22907	0.15098
9.44651	0.02658	9.3233	0.08551	9.20357	0.1276	9.23737	0.15078
9.45487	0.02662	9.33165	0.08551	9.21192	0.12756	9.24562	0.15061
9.46317	0.02661	9.34001	0.08551	9.22023	0.12753	9.25398	0.15053
9.47153	0.02663	9.34837	0.08553	9.22842	0.12751	9.26233	0.15045
9.47989	0.02663	9.35678	0.08553	9.23683	0.1275	9.27074	0.15034
9.48819	0.02666	9.36498	0.08555	9.24524	0.12749	9.27905	0.15019
9.49649	0.02671	9.37328	0.08559	9.25365	0.12752	9.2873	0.15004
9.50485	0.02677	9.38169	0.08564	9.2619	0.12752	9.2956	0.14992
9.51321	0.02683	9.3901	0.08567	9.27021	0.12754	9.30396	0.14983
9.52157	0.02687	9.3984	0.08569	9.27851	0.12759	9.31237	0.14972
9.52987	0.0269	9.40665	0.08569	9.28687	0.12769	9.32073	0.14959
9.53817	0.0269	9.41496	0.0856	9.29523	0.12774	9.32903	0.14945
9.54653	0.02693	9.42337	0.08551	9.30358	0.12772	9.33733	0.14931
9.55489	0.02697	9.43173	0.08547	9.31189	0.1277	9.34564	0.1492
9.56319	0.02699	9.44008	0.08546	9.32008	0.12761	9.35399	0.14912
9.57155	0.02694	9.44839	0.0854	9.32855	0.1276	9.3624	0.14904
9.57985	0.02691	9.45664	0.08537	9.3369	0.12749	9.37071	0.14893
9.58815	0.02689	9.46499	0.08534	9.34526	0.12742	9.37896	0.14874
9.59651	0.02687	9.47335	0.08532	9.35362	0.12738	9.38732	0.1482
9.60487	0.02688	9.48176	0.08532	9.36182	0.12728	9.39567	0.14788
9.61323	0.02688	9.49007	0.08528	9.37012	0.12722	9.40403	0.14745
9.62153	0.02688	9.49832	0.08525	9.37853	0.1272	9.41239	0.14705
9.62983	0.02688	9.50662	0.08523	9.38694	0.12719	9.42064	0.14686
9.63819	0.0269	9.51503	0.08524	9.39524	0.12718	9.42899	0.14662
9.64655	0.02692	9.52339	0.08522	9.40349	0.12711	9.4373	0.14588
9.65485	0.02693	9.53174	0.08523	9.4118	0.12705	9.44571	0.14516
9.66315	0.02699	9.54005	0.08525	9.42021	0.12703	9.45407	0.14459
9.67151	0.02703	9.5483	0.08526	9.42857	0.12698	9.46232	0.14412
9.67987	0.02709	9.55665	0.0853	9.43698	0.12692	9.47062	0.14376
9.68817	0.02716	9.56501	0.08534	9.44523	0.12683	9.47898	0.14343
9.69653	0.02722	9.57337	0.08539	9.45348	0.12674	9.48733	0.14308
9.70489	0.02728	9.58173	0.08537	9.46183	0.12671	9.49574	0.14275
9.71319	0.02731	9.58998	0.0854	9.47024	0.12663	9.50405	0.14239
9.72149	0.02737	9.59833	0.08545	9.4786	0.12652	9.51224	0.14202
9.72985	0.02729	9.60669	0.08548	9.4869	0.12641	9.52065	0.14169
9.73816	0.02648	9.61505	0.08552	9.49515	0.12629	9.52901	0.14142
9.74657	0.02654	9.6234	0.08554	9.50346	0.12616	9.53737	0.1412
9.75487	0.02658	9.63171	0.08555	9.51187	0.12606	9.54573	0.14096
9.76317	0.02666	9.63996	0.08555	9.52028	0.12602	9.55398	0.14066
9.77153	0.02673	9.64837	0.08556	9.52858	0.12595	9.56228	0.14038
9.77983	0.02679	9.65673	0.08555	9.53689	0.12584	9.57064	0.14013
9.78819	0.02681	9.66503	0.08556	9.54514	0.12578	9.57905	0.13985
9.79649	0.0268	9.67339	0.08557	9.55349	0.12576	9.5874	0.13957
9.80485	0.02669	9.68164	0.08558	9.5619	0.12576	9.59571	0.13935
9.81321	0.02658	9.68999	0.08559	9.57026	0.12575	9.60396	0.13914
9.82156	0.02651	9.69835	0.08559	9.57857	0.12573	9.61232	0.139
9.82987	0.02648	9.70671	0.08559	9.58682	0.12566	9.62067	0.13889
9.83823	0.02647	9.71507	0.08557	9.59517	0.12569	9.62903	0.13878
9.84648	0.02649	9.72332	0.08548	9.60353	0.12573	9.63739	0.13869
9.85483	0.0265	9.73162	0.08541	9.61194	0.12576	9.64564	0.13853
9.86324	0.02637	9.74003	0.08535	9.6203	0.12578	9.65399	0.1384
9.87155	0.02634	9.74839	0.08529	9.62849	0.12576	9.66235	0.13829
9.87985	0.02635	9.75674	0.08523	9.6368	0.12577	9.67071	0.13812
9.88821	0.02636	9.76505	0.08515	9.64521	0.1258	9.67901	0.1377
9.89651	0.02639	9.7733	0.08509	9.65357	0.12579	9.68731	0.13746
9.90487	0.02642	9.78165	0.08507	9.66192	0.12575	9.69562	0.13725
9.91323	0.02646	9.79006	0.08508	9.67017	0.12568	9.70403	0.13699
9.92153	0.02651	9.79842	0.08508	9.67842	0.12563	9.71239	0.13659
9.92989	0.02655	9.80673	0.08508	9.68683	0.12564	9.72069	0.13615
9.93814	0.02661	9.81498	0.08508	9.69524	0.12557	9.72899	0.13528
9.94649	0.02666	9.82333	0.08508	9.7036	0.12549	9.7373	0.13473
9.9549	0.02663	9.83164	0.08507	9.7119	0.12538	9.74565	0.1339
9.96321	0.02667	9.84005	0.08508	9.72015	0.12529	9.75401	0.13354
9.97156	0.02666	9.84835	0.08508	9.72851	0.12518	9.76237	0.13323
9.97987	0.02664	9.85671	0.08507	9.73687	0.12504	9.77073	0.13282
9.98817	0.02663	9.86496	0.08506	9.74528	0.12493	9.77892	0.13247
9.99653	0.02665	9.87337	0.08498	9.75358	0.12479	9.78728	0.13226
10.0049	0.02669	9.88172	0.08489	9.76183	0.12464	9.79564	0.13209
10.0132	0.02671	9.89008	0.08481	9.77014	0.12454	9.80399	0.13193
10.0215	0.02676	9.89839	0.08474	9.77855	0.12451	9.81235	0.13175
10.0298	0.02679	9.90669	0.08468	9.7869	0.12444	9.82065	0.13159
10.0381	0.0268	9.91505	0.08462	9.79526	0.12439	9.82896	0.1314
10.0466	0.02682	9.9234	0.08455	9.80351	0.12432	9.83731	0.13128
10.0549	0.02684	9.93176	0.08449	9.81182	0.12343	9.84567	0.13113
10.0632	0.02685	9.94007	0.08439	9.82017	0.12346	9.85403	0.13092
10.0715	0.02679	9.94831	0.08423	9.82853	0.12354	9.86239	0.13076
10.0799	0.02681	9.95662	0.08412	9.83694	0.12361	9.87064	0.13059
10.0882	0.02552	9.96503	0.08404	9.84524	0.12366	9.87899	0.13034
10.0966	0.02534	9.97339	0.08395	9.85349	0.12362	9.88735	0.13014
10.1049	0.02522	9.98174	0.08389	9.8618	0.1237	9.89571	0.12991
10.1132	0.02512	9.99005	0.08383	9.87021	0.12375	9.90401	0.12969
10.1215	0.02498	9.9983	0.08379	9.87862	0.12379	9.91231	0.12949
10.1299	0.02479	10.0067	0.08377	9.88692	0.12374	9.92067	0.12931
10.1382	0.02439	10.0151	0.08375	9.89517	0.12362	9.92903	0.12918
10.1465	0.02399	10.0234	0.08368	9.90348	0.12358	9.93733	0.12899
10.1549	0.02368	10.0317	0.08356	9.91183	0.12353	9.94569	0.12883
10.1632	0.02341	10.04	0.08351	9.92024	0.1235	9.95399	0.12866
10.1715	0.02316	10.0483	0.08349	9.9286	0.12349	9.9623	0.12856
10.1799	0.02286	10.0567	0.08348	9.9369	0.1235	9.97065	0.12846
10.1882	0.0227	10.065	0.08345	9.94515	0.12349	9.97901	0.12843
10.1965	0.02253	10.0734	0.08341	9.95351	0.12354	9.98737	0.12838
10.2048	0.02239	10.0817	0.08334	9.96187	0.12356	9.99567	0.12828
10.2132	0.02225	10.09	0.08329	9.97028	0.12361	10.004	0.12824
10.2215	0.02208	10.0983	0.08326	9.97858	0.12361	10.0123	0.12822
10.2299	0.02187	10.1067	0.08322	9.98683	0.12361	10.0207	0.12822
10.2382	0.02151	10.115	0.08319	9.99519	0.12364	10.029	0.12817
10.2465	0.02115	10.1233	0.08317	10.0036	0.12369	10.0373	0.12812
10.2548	0.0209	10.1316	0.08316	10.0119	0.12372	10.0457	0.12811
10.2632	0.02068	10.14	0.08315	10.0202	0.12374	10.054	0.1281
10.2715	0.02043	10.1484	0.08315	10.0286	0.12374	10.0623	0.12814
10.2799	0.01868	10.1567	0.08313	10.0369	0.12374	10.0707	0.12812
10.2882	0.01838	10.165	0.0831	10.0452	0.12377	10.079	0.12812
10.2965	0.01782	10.1734	0.08304	10.0536	0.1238	10.0873	0.12811
10.3048	0.01756	10.1817	0.08302	10.0619	0.12378	10.0956	0.12806
10.3132	0.01734	10.19	0.08299	10.0702	0.12376	10.1039	0.12796
10.3216	0.01708	10.1984	0.08297	10.0785	0.12376	10.1123	0.12794
10.3299	0.0169	10.2067	0.08293	10.0869	0.12378	10.1206	0.12795
10.3382	0.01669	10.215	0.08292	10.0952	0.12379	10.129	0.12796
10.3465	0.01656	10.2233	0.0829	10.1036	0.12378	10.1373	0.12794
10.3549	0.01646	10.2317	0.08289	10.1119	0.12378	10.1457	0.12797
10.3632	0.01639	10.2401	0.08288	10.1201	0.12372	10.154	0.12793
10.3715	0.01635	10.2484	0.08285	10.1285	0.12373	10.1623	0.12791
10.3798	0.01628	10.2567	0.08281	10.1368	0.12371	10.1707	0.12788
10.3882	0.01618	10.265	0.08278	10.1452	0.12369	10.1791	0.12785
10.3965	0.01602	10.2733	0.08277	10.1536	0.12369	10.1874	0.12779
10.4048	0.01595	10.2817	0.08276	10.1618	0.12365	10.1957	0.12778
10.4133	0.01586	10.2901	0.08273	10.1701	0.12362	10.2041	0.12778
10.4215	0.01586	10.2984	0.0827	10.1785	0.12356	10.2123	0.12776
10.4298	0.01584	10.3066	0.08266	10.1869	0.12359	10.2207	0.12775
10.4382	0.01582	10.315	0.08261	10.1952	0.12358	10.229	0.12771
10.4465	0.01584	10.3234	0.0826	10.2036	0.12354	10.2373	0.12769
10.4549	0.01581	10.3317	0.08257	10.2118	0.1235	10.2457	0.12765
10.4632	0.01578	10.3401	0.08254	10.2202	0.1235	10.254	0.12762
10.4715	0.01571	10.3484	0.08248	10.2285	0.12351	10.2623	0.12759
10.4799	0.01564	10.3567	0.08242	10.2369	0.12356	10.2706	0.12754
10.4881	0.0153	10.365	0.08237	10.2452	0.12361	10.279	0.12754
10.4966	0.01495	10.3734	0.08233	10.2535	0.12361	10.2873	0.12752
10.5049	0.01487	10.3818	0.08224	10.2619	0.12364	10.2957	0.12744
10.5132	0.01476	10.39	0.08215	10.2702	0.12365	10.304	0.12735
10.5215	0.01458	10.3984	0.08206	10.2786	0.12367	10.3123	0.12729
10.5298	0.01415	10.4066	0.08196	10.2869	0.12363	10.3206	0.12724
10.5382	0.01373	10.415	0.0819	10.2952	0.12357	10.329	0.1272
10.5465	0.01314	10.4234	0.08182	10.3035	0.12348	10.3374	0.12714
10.5549	0.01243	10.4317	0.08175	10.3119	0.12342	10.3457	0.12707
10.5631	0.01244	10.44	0.08169	10.3202	0.12338	10.354	0.12698
10.5715	0.01237	10.4483	0.08161	10.3286	0.1233	10.3624	0.12689
10.5799	0.01194	10.4566	0.08155	10.3369	0.12321	10.3707	0.12679
10.5882	0.0119	10.4651	0.0815	10.3452	0.12314	10.379	0.12676
10.5966	0.01188	10.4734	0.08143	10.3535	0.1231	10.3874	0.12673
10.6048	0.0119	10.4817	0.08139	10.3619	0.12307	10.3957	0.12655
10.6132	0.01188	10.49	0.08136	10.3702	0.12308	10.404	0.12653
10.6215	0.01189	10.4983	0.08133	10.3786	0.12307	10.4123	0.12646
10.6299	0.01182	10.5067	0.0813	10.3869	0.12303	10.4207	0.12642
10.6383	0.01168	10.5151	0.08126	10.3951	0.12303	10.429	0.12638
10.6465	0.0112	10.5234	0.08122	10.4035	0.12304	10.4373	0.12637
10.6548	0.01105	10.5317	0.08122	10.4119	0.12301	10.4457	0.12634
10.6632	0.01094	10.54	0.08121	10.4202	0.12275	10.454	0.12633
10.6715	0.01075	10.5484	0.08121	10.4286	0.12231	10.4623	0.12632
10.6799	0.01065	10.5567	0.08123	10.4368	0.12199	10.4707	0.12631
10.6882	0.01053	10.565	0.08122	10.4452	0.12176	10.4791	0.12629
10.6966	0.01035	10.5733	0.08123	10.4535	0.12163	10.4873	0.12632
10.7049	0.01019	10.5817	0.08124	10.4619	0.12151	10.4956	0.12634
10.7132	0.01008	10.59	0.08127	10.4703	0.12125	10.504	0.12636
10.7216	0.00981	10.5983	0.08129	10.4785	0.12099	10.5123	0.12638
10.7299	0.00967	10.6067	0.0813	10.4869	0.12041	10.5207	0.12637
10.7381	0.00941	10.6151	0.0813	10.4952	0.11902	10.529	0.12634
10.7465	0.00925	10.6234	0.08128	10.5035	0.11867	10.5373	0.12633
10.7548	0.00899	10.6317	0.08128	10.5119	0.11838	10.5456	0.12632
10.7632	0.00771	10.64	0.08128	10.5202	0.11817	10.554	0.12633
10.7716	0.00601	10.6484	0.08127	10.5285	0.11802	10.5624	0.12633
10.7798	0.00601	10.6567	0.08126	10.5369	0.11793	10.5707	0.12637
10.7881	0.00599	10.665	0.08124	10.5452	0.11784	10.579	0.12645
10.7965	0.006	10.6733	0.08122	10.5536	0.1177	10.5873	0.12648
10.8049	0.00598	10.6816	0.08123	10.5619	0.1175	10.5956	0.12655
10.8132	0.00599	10.69	0.08123	10.5702	0.11708	10.604	0.12658
10.8215	0.00597	10.6984	0.08124	10.5785	0.11667	10.6124	0.12661
10.8298	0.00598	10.7067	0.08122	10.5869	0.11635	10.6207	0.12663
10.8382	0.00597	10.715	0.0812	10.5952	0.11603	10.629	0.12668
10.8465	0.00597	10.7233	0.08119	10.6036	0.11566	10.6373	0.12669
10.8549	0.00598	10.7317	0.08118	10.6119	0.11519	10.6456	0.1266
10.8632	0.00598	10.7401	0.08115	10.6202	0.11424	10.654	0.12655
10.8715	0.00597	10.7484	0.08113	10.6286	0.11352	10.6623	0.12648
10.8798	0.00598	10.7567	0.08111	10.6369	0.11283	10.6707	0.12639
10.8882	0.00597	10.765	0.08109	10.6452	0.11227	10.679	0.12632
10.8965	0.00598	10.7734	0.08107	10.6535	0.11188	10.6873	0.12624
10.9049	0.00597	10.7817	0.08103	10.6618	0.11152	10.6957	0.12619
10.9132	0.00597	10.79	0.081	10.6702	0.11118	10.7041	0.12615
10.9214	0.00596	10.7984	0.08098	10.6786	0.1109	10.7123	0.12612
10.9299	0.00596	10.8067	0.08095	10.6869	0.11065	10.7206	0.12611
10.9382	0.00596	10.815	0.08093	10.6953	0.11022	10.729	0.12613
10.9466	0.00595	10.8233	0.08091	10.7035	0.10952	10.7374	0.12611
10.9549	0.00595	10.8317	0.08087	10.7119	0.1091	10.7457	0.12607
10.9631	0.00594	10.84	0.0808	10.7202	0.10831	10.754	0.12602
10.9715	0.00595	10.8483	0.08074	10.7285	0.10744	10.7623	0.12597
10.9799	0.00595	10.8567	0.08068	10.7369	0.10674	10.7706	0.12591
10.9882	0.00595	10.865	0.08062	10.7452	0.10622	10.779	0.12583
10.9966	0.00595	10.8734	0.08051	10.7536	0.10588	10.7873	0.12575
11.0048	0.00595	10.8817	0.08042	10.7619	0.10568	10.7957	0.12563
11.0131	0.00594	10.8901	0.08035	10.7702	0.10548	10.804	0.12551
11.0215	0.00595	10.8984	0.08028	10.7786	0.1053	10.8123	0.12539
11.0299	0.00595	10.9067	0.08022	10.7869	0.10508	10.8207	0.12528
11.0382	0.00594	10.915	0.08015	10.7952	0.10484	10.829	0.12515
11.0465	0.00594	10.9234	0.08008	10.8035	0.10464	10.8374	0.12504
11.0548	0.00595	10.9317	0.08	10.8119	0.10442	10.8456	0.12493
11.0631	0.00594	10.94	0.07993	10.8202	0.10421	10.8539	0.12482
11.0715	0.00594	10.9484	0.07991	10.8285	0.10396	10.8623	0.12477
11.0799	0.00594	10.9567	0.07988	10.8369	0.10364	10.8706	0.12474
11.0883	0.00594	10.965	0.07988	10.8452	0.10326	10.879	0.1247
11.0965	0.00594	10.9733	0.07987	10.8536	0.10268	10.8874	0.12465
11.1048	0.00594	10.9817	0.07989	10.8619	0.10241	10.8957	0.12464
11.1132	0.00595	10.9901	0.07992	10.8702	0.10219	10.904	0.12465
11.1215	0.00595	10.9984	0.07994	10.8785	0.10202	10.9123	0.12464
11.1299	0.00594	11.0067	0.07997	10.8868	0.10185	10.9207	0.12462
11.1382	0.00594	11.015	0.08	10.8952	0.10169	10.9291	0.12457
11.1464	0.00595	11.0233	0.08003	10.9036	0.10156	10.9373	0.12451
11.1548	0.00594	11.0317	0.08007	10.9119	0.1014	10.9457	0.12445
11.1632	0.00594	11.0401	0.08012	10.9202	0.10126	10.954	0.1244
11.1716	0.00594	11.0484	0.08021	10.9285	0.10109	10.9623	0.12434
11.1799	0.00594	11.0567	0.08026	10.9369	0.10089	10.9707	0.12427
11.1881	0.00594	11.065	0.08032	10.9452	0.10035	10.979	0.12425
11.1965	0.00595	11.0734	0.08037	10.9536	0.10015	10.9873	0.12418
11.2049	0.00595	11.0817	0.08043	10.9619	0.09999	10.9957	0.12394
11.2132	0.00594	11.09	0.08048	10.9702	0.09984	11.004	0.12382
11.2216	0.00595	11.0984	0.08051	10.9785	0.09973	11.0123	0.12369
11.2299	0.00594	11.1067	0.08054	10.9869	0.09961	11.0207	0.12356
11.2381	0.00595	11.115	0.08056	10.9952	0.09946	11.029	0.12345
11.2465	0.00595	11.1234	0.08059	11.0036	0.09924	11.0373	0.12341
11.2549	0.00595	11.1317	0.08061	11.0119	0.09908	11.0457	0.12335
11.2633	0.00595	11.1401	0.08062	11.0202	0.09879	11.054	0.12328
11.2715	0.00595	11.1484	0.08062	11.0285	0.09846	11.0623	0.1232
11.2798	0.00594	11.1567	0.08065	11.0369	0.09825	11.0706	0.12314
11.2882	0.00595	11.165	0.08066	11.0452	0.09813	11.079	0.12312
11.2965	0.00594	11.1734	0.08071	11.0535	0.09807	11.0873	0.12308
11.3049	0.00594	11.1817	0.08076	11.0619	0.09804	11.0957	0.12308
11.3132	0.00594	11.19	0.0808	11.0702	0.09803	11.1041	0.12305
11.3215	0.00594	11.1983	0.08085	11.0786	0.098	11.1124	0.123
11.3298	0.00594	11.2066	0.08089	11.0869	0.09797	11.1206	0.12298
11.3382	0.00594	11.215	0.08094	11.0952	0.09794	11.129	0.12299
11.3465	0.00594	11.2233	0.08098	11.1035	0.09793	11.1373	0.12303
11.3549	0.00595	11.2317	0.08101	11.1118	0.09796	11.1457	0.12302
11.3632	0.00594	11.24	0.08102	11.1202	0.09797	11.154	0.12297
11.3715	0.00594	11.2483	0.08105	11.1286	0.09797	11.1623	0.12292
11.3798	0.00593	11.2567	0.0811	11.1369	0.09797	11.1707	0.12285
11.3882	0.00595	11.2651	0.08114	11.1452	0.09797	11.179	0.12275
11.3966	0.00594	11.2734	0.08118	11.1535	0.09799	11.1874	0.12264
11.4049	0.00594	11.2817	0.08123	11.1619	0.09802	11.1957	0.12253
11.4132	0.00595	11.2901	0.08127	11.1702	0.09803	11.204	0.12248
11.4215	0.00595	11.2984	0.08132	11.1786	0.09802	11.2123	0.12249
11.4299	0.00595	11.3067	0.08136	11.1869	0.098	11.2206	0.12252
11.4382	0.00595	11.315	0.0814	11.1951	0.09798	11.229	0.12252
11.4466	0.00595	11.3234	0.08144	11.2035	0.09799	11.2373	0.12249
11.4549	0.00594	11.3317	0.08145	11.2119	0.09801	11.2456	0.12244
11.4631	0.00595	11.34	0.08148	11.2203	0.09804	11.254	0.12244
11.4716	0.00595	11.3483	0.08153	11.2286	0.09798	11.2623	0.12243
11.4799	0.00594	11.3567	0.08156	11.2369	0.09796	11.2707	0.12241
11.4882	0.00595	11.3651	0.08159	11.2452	0.09794	11.279	0.12233
11.4965	0.00595	11.3734	0.08157	11.2535	0.09795	11.2873	0.12227
11.5048	0.00595	11.3817	0.08154	11.2619	0.09796	11.2956	0.12222
11.5131	0.00594	11.39	0.0815	11.2702	0.09793	11.3039	0.12215
11.5215	0.00594	11.3983	0.08148	11.2785	0.0979	11.3124	0.1221
11.5299	0.00595	11.4067	0.08144	11.2868	0.09792	11.3207	0.12208
11.5382	0.00595	11.4151	0.08142	11.2952	0.09796	11.3291	0.12208
11.5465	0.00594	11.4234	0.08139	11.3035	0.098	11.3374	0.12203
11.5548	0.00594	11.4317	0.08135	11.3119	0.09804	11.3456	0.12199
11.5632	0.00594	11.44	0.0813	11.3202	0.09806	11.354	0.12194
11.5716	0.00594	11.4484	0.08125	11.3285	0.09808	11.3623	0.12189
11.5799	0.00594	11.4567	0.08116	11.3369	0.09808	11.3707	0.12174
11.5881	0.00594	11.465	0.08111	11.3452	0.09809	11.379	0.12165
11.5965	0.00595	11.4733	0.08108	11.3536	0.09807	11.3873	0.12153
11.6049	0.00593	11.4817	0.08104	11.3619	0.09801	11.3956	0.12144
11.6132	0.00594	11.4901	0.081	11.3702	0.09796	11.404	0.12138
11.6216	0.00594	11.4984	0.08096	11.3785	0.09792	11.4124	0.1213
11.6298	0.00594	11.5067	0.08094	11.3869	0.09788	11.4207	0.12124
11.6382	0.00594	11.515	0.08092	11.3952	0.09781	11.429	0.12114
11.6465	0.00595	11.5234	0.08091	11.4036	0.09774	11.4373	0.12106
11.6549	0.00595	11.5317	0.08092	11.4118	0.09769	11.4456	0.121
11.6632	0.00594	11.54	0.08092	11.4202	0.09765	11.454	0.12092
11.6715	0.00594	11.5484	0.08093	11.4285	0.09759	11.4624	0.12082
11.6798	0.00594	11.5567	0.08092	11.4369	0.09757	11.4707	0.1207
11.6882	0.00595	11.565	0.08089	11.4453	0.09756	11.479	0.1206
11.6965	0.00594	11.5733	0.08088	11.4535	0.09752	11.4873	0.12047
11.7049	0.00594	11.5817	0.08086	11.4619	0.09749	11.4957	0.12034
11.7132	0.00594	11.59	0.08082	11.4702	0.09746	11.504	0.12024
11.7215	0.00594	11.5984	0.08078	11.4785	0.09742	11.5123	0.12016
11.7298	0.00594	11.6067	0.08077	11.4869	0.0974	11.5207	0.12012
11.7382	0.00595	11.615	0.08077	11.4952	0.09735	11.5289	0.12005
11.7466	0.00594	11.6233	0.08079	11.5036	0.09731	11.5373	0.12001
11.7549	0.00593	11.6317	0.08078	11.5119	0.09725	11.5457	0.11999
11.7631	0.00594	11.6401	0.08076	11.5202	0.09722	11.554	0.11992
11.7715	0.00595	11.6484	0.08074	11.5286	0.0972	11.5624	0.11987
11.7798	0.00595	11.6567	0.08072	11.5369	0.09716	11.5706	0.11981
11.7882	0.00594	11.665	0.08072	11.5452	0.09711	11.579	0.11972
11.7966	0.00594	11.6734	0.0807	11.5535	0.09709	11.5874	0.11963
11.8049	0.00594	11.6817	0.08068	11.5618	0.09706	11.5957	0.11955
11.8131	0.00595	11.69	0.0807	11.5702	0.09703	11.604	0.11948
11.8215	0.00594	11.6983	0.08074	11.5785	0.09697	11.6123	0.11941
11.8299	0.00593	11.7067	0.08077	11.5869	0.09688	11.6206	0.11939
11.8382	0.00595	11.715	0.08081	11.5952	0.09679	11.629	0.11937
11.8466	0.00594	11.7233	0.08085	11.6036	0.09668	11.6374	0.11933
11.8549	0.00594	11.7317	0.0809	11.6119	0.09656	11.6457	0.1193
11.8631	0.00594	11.74	0.08095	11.6202	0.09644	11.654	0.11928
11.8715	0.00595	11.7484	0.08101	11.6286	0.0963	11.6623	0.11927
11.8799	0.00594	11.7567	0.08104	11.6369	0.09615	11.6706	0.11924
11.8882	0.00595	11.765	0.08107	11.6452	0.09596	11.679	0.11919
11.8965	0.00595	11.7733	0.0811	11.6535	0.09575	11.6874	0.11911
11.9048	0.00595	11.7817	0.08115	11.6619	0.09558	11.6957	0.11906
11.9131	0.00594	11.7901	0.08119	11.6703	0.09542	11.704	0.11899
11.9215	0.00594	11.7984	0.08125	11.6786	0.09527	11.7123	0.11892
11.9299	0.00594	11.8067	0.08131	11.6869	0.09504	11.7207	0.11882
11.9382	0.00595	11.8151	0.08138	11.6952	0.09485	11.729	0.11869
11.9465	0.00594	11.8234	0.08144	11.7036	0.0947	11.7373	0.11864
11.9548	0.00595	11.8317	0.08151	11.7119	0.09454	11.7457	0.11856
11.9632	0.00594	11.84	0.08159	11.7202	0.09435	11.754	0.11839
11.9716	0.00595	11.8484	0.08166	11.7285	0.0942	11.7623	0.11798
11.9799	0.00595	11.8567	0.08173	11.7369	0.09408	11.7707	0.11772
11.9881	0.00594	11.865	0.08178	11.7452	0.09397	11.7791	0.1175
11.9965	0.00594	11.8734	0.08186	11.7536	0.09387	11.7873	0.11736
12.0049	0.00594	11.8817	0.08193	11.7619	0.0938	11.7956	0.11726
12.0132	0.00595	11.8901	0.08203	11.7702	0.09371	11.804	0.11721
12.0216	0.00594	11.8984	0.08213	11.7785	0.09365	11.8123	0.11715
12.0298	0.00595	11.9067	0.08221	11.7869	0.09354	11.8207	0.11708
12.0381	0.00594	11.915	0.08229	11.7952	0.09347	11.829	0.11701
12.0465	0.00594	11.9233	0.08238	11.8035	0.09335	11.8374	0.11691
12.0549	0.00594	11.9317	0.0825	11.8119	0.09324	11.8456	0.11684
12.0633	0.00595	11.94	0.08258	11.8201	0.09311	11.854	0.11677
12.0715	0.00594	11.9484	0.08269	11.8285	0.09294	11.8624	0.11669
12.0798	0.00594	11.9567	0.08281	11.8369	0.09281	11.8707	0.11658
12.0882	0.00595	11.965	0.08291	11.8452	0.09265	11.879	0.1165
12.0965	0.00595	11.9733	0.08302	11.8536	0.0924	11.8873	0.1164
12.1049	0.00595	11.9817	0.08311	11.8618	0.0916	11.8956	0.11636
12.1132	0.00594	11.99	0.0832	11.8702	0.0913	11.904	0.11634
12.1215	0.00594	11.9983	0.08329	11.8786	0.09097	11.9123	0.11631
12.1298	0.00595	12.0067	0.08339	11.8869	0.09068	11.9207	0.11627
12.1382	0.00594	12.0151	0.08349	11.8953	0.09041	11.929	0.11597
12.1465	0.00594	12.0234	0.0836	11.9036	0.09024	11.9373	0.11572
12.1549	0.00594	12.0317	0.0837	11.9118	0.09008	11.9456	0.11499
12.1632	0.00595	12.0401	0.0838	11.9202	0.08997	11.954	0.11427
12.1715	0.00594	12.0484	0.08392	11.9286	0.08984	11.9624	0.11393
12.1799	0.00595	12.0567	0.08408	11.9369	0.08974	11.9707	0.11367
12.1882	0.00594	12.065	0.0842	11.9452	0.08964	11.9789	0.1135
12.1966	0.00595	12.0733	0.08433	11.9535	0.08955	11.9873	0.11334
12.2049	0.00595	12.0817	0.08446	11.9618	0.08947	11.9957	0.11318
12.2132	0.00595	12.09	0.08457	11.9702	0.08939	12.004	0.11303
12.2215	0.00595	12.0983	0.08466	11.9786	0.08929	12.0123	0.1129
12.2299	0.00593	12.1067	0.0848	11.9869	0.08909	12.0207	0.11276
12.2382	0.00594	12.1151	0.08493	11.9952	0.08887	12.0289	0.11267
12.2465	0.00594	12.1234	0.08508	12.0035	0.08868	12.0373	0.1126
12.2548	0.00595	12.1317	0.08521	12.0118	0.08856	12.0457	0.11253
12.2632	0.00595	12.14	0.08537	12.0202	0.08844	12.0541	0.11246
12.2715	0.00594	12.1483	0.0855	12.0286	0.08832	12.0624	0.11238
12.2799	0.00593	12.1567	0.08563	12.0369	0.08823	12.0707	0.1123
12.2882	0.00594	12.1651	0.08574	12.0451	0.08814	12.079	0.11217
12.2965	0.00594	12.1734	0.08585	12.0535	0.08806	12.0874	0.11202
12.3048	0.00593	12.1816	0.08597	12.0619	0.08801	12.0957	0.11188
12.3132	0.00593	12.19	0.08609	12.0702	0.08796	12.104	0.11176
12.3216	0.00594	12.1984	0.08622	12.0786	0.0879	12.1123	0.11165
12.3299	0.00594	12.2067	0.08634	12.0869	0.0878	12.1206	0.11158
12.3382	0.00594	12.2151	0.08644	12.0952	0.08773	12.129	0.1115
12.3464	0.00594	12.2234	0.08656	12.1036	0.08767	12.1373	0.11142
12.3549	0.00594	12.2316	0.08668	12.1119	0.08762	12.1457	0.11136
12.3632	0.00595	12.24	0.08682	12.1202	0.08756	12.154	0.11127
12.3716	0.00594	12.2484	0.08697	12.1286	0.08753	12.1623	0.11103
12.3799	0.00594	12.2567	0.08711	12.1368	0.08748	12.1707	0.11094
12.3881	0.00593	12.2651	0.08724	12.1452	0.08744	12.179	0.11084
12.3965	0.00595	12.2734	0.08735	12.1536	0.08741	12.1874	0.11073
12.4048	0.00594	12.2817	0.08743	12.1619	0.08737	12.1956	0.11061
12.4132	0.00595	12.29	0.08753	12.1702	0.08735	12.204	0.1105
12.4215	0.00594	12.2984	0.08763	12.1785	0.08731	12.2123	0.11037
12.4298	0.00594	12.3067	0.08772	12.1868	0.08727	12.2207	0.11027
12.4381	0.00595	12.315	0.08782	12.1953	0.08725	12.2291	0.11013
12.4465	0.00594	12.3233	0.08791	12.2036	0.08718	12.2374	0.10991
12.4549	0.00595	12.3317	0.08802	12.2119	0.08711	12.2456	0.1096
12.4632	0.00593	12.3401	0.08813	12.2202	0.0871	12.254	0.10946
12.4715	0.00595	12.3484	0.08824	12.2285	0.08707	12.2623	0.10931
12.4798	0.00593	12.3567	0.08832	12.2368	0.08705	12.2707	0.10916
12.4882	0.00595	12.365	0.0884	12.2452	0.08686	12.279	0.10907
12.4965	0.00595	12.3733	0.08846	12.2536	0.08662	12.2873	0.10897
12.5049	0.00594	12.3817	0.08854	12.2619	0.08644	12.2957	0.10887
12.5132	0.00595	12.3901	0.08854	12.2701	0.08625	12.304	0.10877
12.5215	0.00595	12.3984	0.08854	12.2785	0.08609	12.3124	0.10867
12.5298	0.00595	12.4067	0.08856	12.2869	0.08593	12.3207	0.10857
12.5382	0.00594	12.415	0.0886	12.2952	0.08581	12.329	0.10847
12.5466	0.00595	12.4234	0.08861	12.3036	0.08567	12.3373	0.10841
12.5549	0.00594	12.4318	0.08862	12.3119	0.08555	12.3456	0.10835
12.5632	0.00595	12.4401	0.0886	12.3201	0.08545	12.354	0.10828
12.5714	0.00595	12.4483	0.08856	12.3285	0.08527	12.3623	0.10818
12.5799	0.00595	12.4566	0.08852	12.3369	0.08508	12.3706	0.10809
12.5882	0.00594	12.465	0.08851	12.3453	0.08493	12.379	0.10798
12.5966	0.00595	12.4733	0.08852	12.3536	0.08476	12.3873	0.10792
12.6049	0.00594	12.4818	0.08849	12.3618	0.08461	12.3957	0.10783
12.6131	0.00594	12.4901	0.08848	12.3702	0.08443	12.404	0.10774
12.6215	0.00594	12.4983	0.08845	12.3785	0.0842	12.4123	0.10761
12.6298	0.00594	12.5066	0.08844	12.3869	0.084	12.4206	0.1075
12.6382	0.00594	12.515	0.08847	12.3952	0.08371	12.429	0.10736
12.6465	0.00594	12.5234	0.08847	12.4035	0.0834	12.4373	0.10719
12.6548	0.00594	12.5317	0.08849	12.4118	0.08306	12.4457	0.10703
12.6631	0.00594	12.5401	0.08849	12.4202	0.08284	12.4541	0.10693
12.6715	0.00594	12.5483	0.08848	12.4286	0.08263	12.4623	0.10679
12.6799	0.00594	12.5566	0.0885	12.4369	0.08249	12.4706	0.10665
12.6882	0.00595	12.5651	0.08847	12.4452	0.08233	12.479	0.10646
12.6965	0.00594	12.5734	0.08848	12.4535	0.08219	12.4874	0.10629
12.7048	0.00594	12.5817	0.08844	12.4619	0.08209	12.4957	0.10611
12.7132	0.00594	12.5899	0.08834	12.4702	0.08195	12.504	0.10592
12.7215	0.00594	12.5983	0.08812	12.4786	0.08179	12.5123	0.10567
12.7299	0.00593	12.6067	0.08802	12.4869	0.08163	12.5206	0.10547
12.7382	0.00594	12.615	0.08788	12.4952	0.08149	12.529	0.10528
12.7465	0.00594	12.6234	0.08771	12.5035	0.08134	12.5374	0.1051
12.7549	0.00594	12.6317	0.08733	12.5119	0.08123	12.5457	0.10493
12.7632	0.00593	12.64	0.08713	12.5203	0.08113	12.554	0.1047
12.7716	0.00594	12.6484	0.08695	12.5285	0.08102	12.5623	0.10456
12.7799	0.00594	12.6568	0.08653	12.5368	0.08079	12.5706	0.10431
12.7881	0.00594	12.6651	0.08598	12.5452	0.08051	12.5791	0.10418
12.7965	0.00594	12.6733	0.08583	12.5535	0.08035	12.5874	0.104
12.8049	0.00595	12.6816	0.0858	12.5619	0.08022	12.5956	0.1038
12.8132	0.00595	12.69	0.08583	12.5703	0.08006	12.604	0.10358
12.8216	0.00594	12.6984	0.08583	12.5785	0.07989	12.6124	0.10331
12.8299	0.00594	12.7068	0.08577	12.5869	0.07979	12.6207	0.10302
12.8381	0.00594	12.715	0.08574	12.5952	0.07965	12.629	0.10265
12.8465	0.00595	12.7233	0.0857	12.6035	0.07957	12.6373	0.10232
12.8549	0.00594	12.7317	0.08573	12.6119	0.07946	12.6456	0.10184
12.8633	0.00594	12.74	0.08576	12.6202	0.07936	12.654	0.10145
12.8715	0.00595	12.7484	0.0858	12.6286	0.07929	12.6623	0.10101
12.8798	0.00594	12.7568	0.08585	12.6369	0.07924	12.6707	0.10056
12.8881	0.00594	12.765	0.08588	12.6452	0.07919	12.679	0.10023
12.8966	0.00595	12.7733	0.08594	12.6536	0.07916	12.6873	0.09995
12.9049	0.00594	12.7817	0.08601	12.6619	0.07913	12.6957	0.09965
12.9133	0.00594	12.7901	0.08606	12.6702	0.07908	12.704	0.09935
12.9215	0.00594	12.7984	0.08609	12.6785	0.07902	12.7124	0.09909
12.9298	0.00594	12.8067	0.0861	12.6869	0.07896	12.7207	0.0988
12.9382	0.00595	12.8149	0.08606	12.6952	0.07889	12.7289	0.09846
12.9466	0.00594	12.8233	0.08611	12.7036	0.07882	12.7373	0.09815
12.9549	0.00595	12.8317	0.08617	12.7119	0.07877	12.7456	0.09788
12.9632	0.00594	12.8401	0.08621	12.7202	0.0787	12.754	0.09762
12.9715	0.00594	12.8484	0.08625	12.7286	0.07864	12.7624	0.09734
12.9798	0.00594	12.8567	0.08625	12.7369	0.07861	12.7707	0.09699
12.9882	0.00595	12.865	0.0863	12.7452	0.07858	12.7789	0.09659
12.9966	0.00595	12.8734	0.08636	12.7535	0.07856	12.7873	0.09593
13.0049	0.00595	12.8817	0.0864	12.7618	0.07857	12.7957	0.09531
13.0131	0.00594	12.8901	0.08643	12.7702	0.07855	12.804	0.09473
13.0215	0.00594	12.8983	0.08646	12.7785	0.07855	12.8124	0.09403
13.0298	0.00594	12.9066	0.08649	12.7869	0.07853	12.8207	0.09354
13.0383	0.00594	12.9151	0.08653	12.7952	0.07849	12.829	0.09287
13.0466	0.00594	12.9234	0.08657	12.8035	0.07842	12.8374	0.09224
13.0548	0.00594	12.9318	0.08663	12.8119	0.07833	12.8457	0.09171
13.0631	0.00594	12.94	0.08669	12.8202	0.07828	12.854	0.09104
13.0715	0.00594	12.9483	0.08674	12.8286	0.07819	12.8623	0.09042
13.0799	0.00594	12.9566	0.08676	12.8369	0.07805	12.8707	0.08973
13.0883	0.00594	12.965	0.08684	12.8452	0.07773	12.879	0.08897
13.0965	0.00595	12.9734	0.08692	12.8535	0.07667	12.8873	0.08778
13.1047	0.00595	12.9817	0.08699	12.8619	0.07555	12.8957	0.08593
13.1131	0.00595	12.99	0.08702	12.8702	0.07542	12.904	0.08477
13.1216	0.00594	12.9983	0.08704	12.8786	0.07528	12.9123	0.0837
13.1299	0.00594	13.0067	0.08697	12.8869	0.07513	12.9207	0.08268
13.1382	0.00594	13.0151	0.08699	12.8952	0.07497	12.929	0.08102
13.1464	0.00594	13.0234	0.08702	12.9035	0.07486	12.9373	0.07946
13.1548	0.00594	13.0317	0.087	12.9118	0.07476	12.9457	0.07767
13.1632	0.00594	13.04	0.08693	12.9202	0.07464	12.9539	0.07581
13.1716	0.00594	13.0483	0.08686	12.9286	0.07447	12.9624	0.07442
13.1799	0.00594	13.0567	0.0868	12.9368	0.0741	12.9706	0.07328
13.1882	0.00595	13.0651	0.08667	12.9452	0.07378	12.9791	0.07228
13.1965	0.00594	13.0733	0.08658	12.9535	0.07356	12.9874	0.07124
13.2048	0.00595	13.0816	0.0865	12.9619	0.07342	12.9956	0.07021
13.2132	0.00594	13.09	0.08627	12.9703	0.07325	13.004	0.06907
13.2216	0.00595	13.0983	0.08613	12.9785	0.07312	13.0123	0.06774
13.2299	0.00595	13.1067	0.08599	12.9868	0.07301	13.0207	0.06618
13.2381	0.00594	13.1151	0.08572	12.9952	0.0729	13.029	0.06506
13.2465	0.00594	13.1233	0.0854	13.0035	0.07276	13.0373	0.06409
13.2548	0.00594	13.1317	0.08516	13.0119	0.07258	13.0457	0.06319
13.2633	0.00594	13.14	0.08495	13.0202	0.07241	13.054	0.06238
13.2716	0.00594	13.1484	0.08464	13.0285	0.07225	13.0624	0.06136
13.2798	0.00594	13.1568	0.08425	13.0369	0.07181	13.0707	0.06051
13.2881	0.00595	13.165	0.08368	13.0452	0.07157	13.079	0.05978
13.2965	0.00594	13.1734	0.08129	13.0536	0.07137	13.0873	0.05906
13.3049	0.00595	13.1803	0.07875	13.0619	0.07118	13.0957	0.05849
13.3132	0.00595	13.1887	0.07643	13.0702	0.07101	13.104	0.05801
13.3215	0.00594	13.1931	0.07389	13.0785	0.07085	13.1123	0.05762
13.3297	0.00595	13.1951	0.07117	13.0869	0.07073	13.1207	0.05726
13.3382	0.00594	13.1974	0.06862	13.0952	0.07061	13.129	0.05689
13.3466	0.00594	13.2042	0.0661	13.1036	0.07049	13.1373	0.05654
13.3549	0.00595	13.2124	0.06408	13.1119	0.07032	13.1457	0.05616
13.3632	0.00594	13.2208	0.06356	13.1202	0.07015	13.154	0.05577
13.3714	0.00594	13.2292	0.06212	13.1285	0.07	13.1623	0.05539
13.3798	0.00593	13.2376	0.06086	13.1369	0.06982	13.1707	0.05503
13.3882	0.00594	13.2459	0.06012	13.1452	0.06946	13.1789	0.0547
13.3966	0.00594	13.2541	0.0594	13.1535	0.0691	13.1873	0.05437
13.4049	0.00594	13.2625	0.05818	13.1618	0.06893	13.1957	0.05407
13.4131	0.00595	13.2709	0.05708	13.1702	0.06881	13.2041	0.05377
13.4215	0.00594	13.2792	0.05627	13.1785	0.06869	13.2124	0.05348
13.4299	0.00594	13.2876	0.05515	13.1869	0.06856	13.2206	0.05322
13.4382	0.00594	13.2958	0.05372	13.1952	0.06805	13.229	0.05297
13.4466	0.00594	13.3041	0.05256	13.2035	0.06788	13.2373	0.05273
13.4549	0.00593	13.3125	0.05134	13.2119	0.06784	13.2457	0.05247
13.4631	0.00593	13.3182	0.04878	13.2202	0.06779	13.254	0.05218
13.4715	0.00593	13.3235	0.04625	13.2286	0.06774	13.2623	0.0519
13.4799	0.00594	13.3301	0.04369	13.2369	0.06736	13.2706	0.05166
13.4883	0.00594	13.334	0.04118	13.2452	0.06718	13.279	0.05139
13.4966	0.00594	13.3392	0.03866	13.2536	0.0671	13.2873	0.05114
13.5048	0.00594	13.3467	0.03613	13.2619	0.06702	13.2957	0.05093
13.5132	0.00594	13.3542	0.03359	13.2703	0.06697	13.304	0.05071
13.5215	0.00594	13.3625	0.03134	13.2786	0.06688	13.3123	0.05052
13.5299	0.00594	13.3709	0.0298	13.2868	0.0668	13.3206	0.05033
13.5382	0.00594	13.3792	0.02866	13.2952	0.06677	13.329	0.05012
13.5465	0.00594	13.3875	0.0276	13.3035	0.06672	13.3374	0.04991
13.5548	0.00595	13.3958	0.02655	13.3119	0.06669	13.3457	0.04971
13.5632	0.00594	13.4042	0.02483	13.3202	0.06664	13.354	0.04951
13.5716	0.00594	13.4126	0.0236	13.3286	0.06659	13.3623	0.04932
13.5799	0.00594	13.4209	0.02269	13.3368	0.06651	13.3707	0.04905
13.5882	0.00594	13.4292	0.02188	13.3452	0.06647	13.379	0.04874
13.5965	0.00594	13.4374	0.02127	13.3535	0.06645	13.3874	0.04851
13.6048	0.00594	13.4458	0.02067	13.3619	0.0664	13.3956	0.04822
13.6132	0.00594	13.4542	0.02	13.3702	0.06637	13.4039	0.04702
13.6216	0.00594	13.4626	0.01935	13.3786	0.06626	13.4123	0.0468
13.6298	0.00593	13.4709	0.01889	13.3869	0.06604	13.4207	0.04657
13.6381	0.00595	13.4791	0.01841	13.3952	0.06592	13.4291	0.04637
13.6465	0.00594	13.4875	0.01798	13.4036	0.06583	13.4373	0.04614
13.6549	0.00594	13.4959	0.01748	13.4119	0.06569	13.4456	0.04589
13.6633	0.00594	13.5043	0.01693	13.4202	0.06557	13.454	0.04566
13.6716	0.00594	13.5126	0.01646	13.4285	0.06544	13.4624	0.04545
13.6799	0.00594	13.5208	0.01569	13.4369	0.06533	13.4707	0.04524
13.6881	0.00594	13.5259	0.01318	13.4452	0.06522	13.479	0.04494
13.6965	0.00594	13.5343	0.01163	13.4535	0.06515	13.4872	0.0447
13.7049	0.00594	13.5427	0.0105	13.4619	0.06505	13.4956	0.0445
13.7133	0.00594	13.5511	0.00996	13.4702	0.06497	13.504	0.04431
13.7216	0.00593	13.5594	0.0096	13.4786	0.06492	13.5124	0.04413
13.7298	0.00594	13.5677	0.00929	13.4869	0.06486	13.5207	0.04395
13.7381	0.00594	13.576	0.00898	13.4953	0.06483	13.5289	0.04374
13.7465	0.00594	13.5844	0.00866	13.5036	0.06482	13.5373	0.04356
13.7549	0.00594	13.5927	0.0082	13.5118	0.06482	13.5457	0.04339
13.7632	0.00595	13.5978	0.00549	13.5202	0.06485	13.554	0.04323
13.7715	0.00594	13.5989	0.00283	13.5285	0.06489	13.5624	0.04307
13.7798	0.00594	13.6016	0.0002931	13.5369	0.06494	13.5707	0.0429
13.7882	0.00594	13.6098	0.0003761	13.5452	0.06495	13.5789	0.04276
13.7966	0.00594	13.6181	0.0003268	13.5535	0.06501	13.5873	0.04266
13.8049	0.00594	13.6265	0.000229	13.5618	0.06503	13.5957	0.04253
13.8132	0.00593	13.6349	0.0002584	13.5702	0.06505	13.604	0.04241
13.8215	0.00594	13.6433	0.0003236	13.5785	0.06506	13.6124	0.04228
13.8298	0.00593	13.6515	0.0001277	13.5869	0.06504	13.6206	0.04216
13.8382	0.00594	13.6598	0.0001314	13.5952	0.06505	13.629	0.04205
13.8466	0.00594	13.6682	0.0001341	13.6035	0.06501	13.6373	0.04192
13.8549	0.00594	13.6766	0.0001321	13.6119	0.06508	13.6457	0.04179
13.8631	0.00594	13.6849	0.0001218	13.6202	0.06506	13.6541	0.04164
13.8714	0.00594	13.6932	1.99e-05	13.6286	0.06504	13.6623	0.04148
13.8799	0.00594	13.7014	2.75e-05	13.6369	0.06502	13.6706	0.04135
13.8882	0.00594	13.7098	1.71e-05	13.6452	0.06505	13.679	0.04121
13.8965	0.00595	13.7182	2.39e-05	13.6535	0.06508	13.6874	0.04106
13.9048	0.00594	13.7266	1.67e-05	13.6619	0.06514	13.6957	0.04088
13.9132	0.00594	13.735	1.91e-05	13.6702	0.06521	13.704	0.04069
13.9215	0.00594	13.7431	2.14e-05	13.6786	0.06527	13.7122	0.04048
13.9299	0.00594	13.7515	1.97e-05	13.6868	0.0653	13.7206	0.04032
13.9382	0.00594	13.7599	2.04e-05	13.6951	0.06531	13.7291	0.0401
13.9465	0.00594	13.7682	2.26e-05	13.7035	0.06529	13.7374	0.03991
13.9548	0.00594	13.7766	2.38e-05	13.7119	0.06528	13.7457	0.03973
13.9632	0.00594	13.7849	2.64e-05	13.7202	0.06526	13.7539	0.03956
13.9715	0.00594	13.7931	2.35e-05	13.7285	0.06525	13.7623	0.0394
13.9799	0.00594	13.8015	3.1e-05	13.7368	0.06524	13.7707	0.03922
13.9882	0.00594	13.8099	2.47e-05	13.7452	0.06522	13.7791	0.03902
13.9965	0.00595	13.8183	1.74e-05	13.7535	0.06519	13.7873	0.03881
14.0048	0.00595	13.8266	2.22e-05	13.7619	0.06519	13.7956	0.03845
14.0131	0.00594	13.8348	1.9e-05	13.7703	0.06514	13.8039	0.03823
14.0216	0.00594	13.8431	1.81e-05	13.7785	0.06511	13.8123	0.03801
14.0299	0.00594	13.8515	1.67e-05	13.7868	0.06507	13.8207	0.03776
14.0382	0.00594	13.8599	1.96e-05	13.7952	0.06504	13.8291	0.03733
14.0465	0.00594	13.8682	2.4e-05	13.8036	0.06504	13.8374	0.03709
14.0548	0.00594	13.8765	2.44e-05	13.8119	0.06489	13.8456	0.0369
14.0632	0.00593	13.8847	2.05e-05	13.8202	0.06481	13.8539	0.03668
14.0715	0.00594	13.8932	1.93e-05	13.8285	0.06469	13.8624	0.03651
14.0799	0.00594	13.9016	2.52e-05	13.8369	0.06456	13.8707	0.03633
14.0882	0.00594	13.9099	2.62e-05	13.8453	0.06449	13.8791	0.03616
14.0965	0.00594	13.9182	2.98e-05	13.8536	0.06439	13.8873	0.03599
14.1049	0.00594	13.9264	2.88e-05	13.8619	0.06429	13.8956	0.03588
14.1132	0.00594	13.9348	2.46e-05	13.8701	0.06418	13.904	0.03575
14.1215	0.00594	13.9432	2.43e-05	13.8785	0.06413	13.9124	0.0356
14.1298	0.00594	13.9516	2.82e-05	13.8869	0.06404	13.9207	0.03547
14.1382	0.00594	13.9599	1.93e-05	13.8952	0.06391	13.929	0.03535
14.1465	0.00594	13.9681	2.65e-05	13.9036	0.0638	13.9372	0.03523
14.1549	0.00594	13.9765	1.35e-05	13.9118	0.0637	13.9457	0.03513
14.1632	0.00594	13.9849	1.49e-05	13.9201	0.06363	13.9541	0.035
14.1715	0.00595	13.9932	1.41e-05	13.9285	0.06352	13.9624	0.0349
14.1799	0.00594	14.0016	1.71e-05	13.9369	0.06337	13.9707	0.03478
14.1882	0.00593	14.0098	1.97e-05	13.9452	0.06322	13.9789	0.03467
14.1965	0.00594	14.0181	2.19e-05	13.9535	0.06312	13.9873	0.03458
14.2049	0.00593	14.0265	1.97e-05	13.9618	0.06302	13.9957	0.03446
14.2132	0.00594	14.0349	2.3e-05	13.9702	0.06289	14.0041	0.0343
14.2214	0.00594	14.0433	2.29e-05	13.9786	0.06269	14.0123	0.03419
14.2299	0.00594	14.0516	2.22e-05	13.9869	0.0625	14.0206	0.03407
14.2381	0.00594	14.0598	2.57e-05	13.9953	0.06229	14.029	0.03394
14.2466	0.00594	14.0681	2.23e-05	14.0035	0.0621	14.0373	0.03383
14.2549	0.00594	14.0765	2.48e-05	14.0119	0.06201	14.0457	0.03371
14.2632	0.00594	14.0849	2.37e-05	14.0202	0.06194	14.0541	0.0336
14.2715	0.00594	14.0932	2.36e-05	14.0286	0.06187	14.0623	0.03349
14.2798	0.00594	14.1015	2.83e-05	14.0369	0.06178	14.0705	0.0334
14.2882	0.00594	14.1098	1.43e-05	14.0452	0.06133	14.079	0.03332
14.2965	0.00593	14.1181	1.77e-05	14.0534	0.06126	14.0874	0.03325
14.3049	0.00595	14.1266	1.6e-05	14.0619	0.06118	14.0957	0.03315
14.3132	0.00594	14.1349	1.84e-05	14.0703	0.0611	14.1041	0.03306
14.3215	0.00595	14.1432	2.35e-05	14.0786	0.061	14.1123	0.03296
14.3298	0.00594	14.1514	1.09e-05	14.0869	0.06087	14.1206	0.03289
14.3382	0.00594	14.1598	2.23e-05	14.0951	0.06073	14.129	0.03283
14.3465	0.00594	14.1682	1.94e-05	14.1035	0.06061	14.1374	0.03266
14.3548	0.00594	14.1766	1.53e-05	14.1119	0.06047	14.1457	0.03248
14.3632	0.00595	14.1849	2.35e-05	14.1203	0.06032	14.154	0.0321
14.3715	0.00594	14.1931	2.17e-05	14.1286	0.06017	14.1622	0.03192
14.3798	0.00594	14.2015	2.5e-05	14.1368	0.05998	14.1707	0.03184
14.3882	0.00594	14.2099	2.17e-05	14.1451	0.05985	14.179	0.03177
14.3965	0.00594	14.2182	2.76e-05	14.1536	0.05968	14.1874	0.03172
14.4048	0.00594	14.2266	1.57e-05	14.1619	0.05948	14.1957	0.03166
14.4132	0.00593	14.2348	1.81e-05	14.1703	0.0593	14.2039	0.03155
14.4215	0.00594	14.2431	2.01e-05	14.1785	0.05915	14.2123	0.03149
14.4299	0.00594	14.2515	1.85e-05	14.1868	0.05903	14.2207	0.03144
14.4382	0.00593	14.2599	1.49e-05	14.1952	0.05895	14.229	0.03138
14.4465	0.00594	14.2683	1.67e-05	14.2035	0.05888	14.2373	0.03132
14.4549	0.00593	14.2765	2.2e-05	14.2119	0.05882	14.2456	0.03123
14.4632	0.00594	14.2848	2.49e-05	14.2203	0.05874	14.2539	0.03115
14.4716	0.00593	14.2931	3.19e-05	14.2285	0.0586	14.2624	0.03106
14.4799	0.00594	14.3015	1.66e-05	14.2368	0.05847	14.2707	0.03095
14.4882	0.00593	14.3099	2.45e-05	14.2452	0.0583	14.279	0.03083
14.4965	0.00594	14.3182	2.42e-05	14.2536	0.05808	14.2873	0.03073
14.5048	0.00593	14.3265	1.86e-05	14.2619	0.05781	14.2956	0.03063
14.5132	0.00593	14.3348	3.04e-05	14.2702	0.05754	14.304	0.03051
14.5215	0.00593	14.3432	2.16e-05	14.2785	0.05733	14.3124	0.0304
14.5298	0.00594	14.3516	1.6e-05	14.2869	0.05712	14.3207	0.0303
14.5381	0.00594	14.3599	2.72e-05	14.2953	0.05682	14.329	0.03015
14.5465	0.00594	14.3682	2.13e-05	14.3036	0.05616	14.3373	0.03002
14.5548	0.00595	14.3765	2.47e-05	14.3119	0.05579	14.3456	0.02989
14.5632	0.00594	14.3848	1.52e-05	14.3201	0.05546	14.354	0.0298
14.5715	0.00594	14.3932	1.71e-05	14.3285	0.05517	14.3624	0.02973
14.5798	0.00593	14.4016	2.33e-05	14.3369	0.05489	14.3707	0.02967
14.5882	0.00593	14.4099	2.64e-05	14.3453	0.05456	14.379	0.0296
14.5965	0.00594	14.4182	2.57e-05	14.3535	0.05426	14.3873	0.02944
14.6049	0.00594	14.4265	1.99e-05	14.3618	0.05396	14.3956	0.02924
14.6132	0.00594	14.4349	1.96e-05	14.3702	0.05365	14.404	0.02914
14.6216	0.00594	14.4433	1.7e-05	14.3786	0.05332	14.4124	0.02907
14.6299	0.00595	14.4516	1.94e-05	14.3869	0.05294	14.4206	0.02898
14.6382	0.00593	14.4598	1.89e-05	14.3952	0.05264	14.429	0.02891
14.6465	0.00594	14.4682	2.1e-05	14.4035	0.05242	14.4373	0.02886
14.6549	0.00594	14.4765	2.08e-05	14.4118	0.05226	14.4457	0.0288
14.6632	0.00594	14.4849	2.97e-05	14.4202	0.05208	14.454	0.02875
14.6715	0.00594	14.4932	2.15e-05	14.4286	0.05187	14.4624	0.02866
14.6799	0.00594	14.5015	2.13e-05	14.437	0.05104	14.4706	0.02859
14.6882	0.00594	14.5098	2.5e-05	14.4452	0.05081	14.479	0.02853
14.6965	0.00595	14.5182	1.99e-05	14.4535	0.05061	14.4873	0.02845
14.7049	0.00594	14.5265	2.2e-05	14.4618	0.0504	14.4957	0.0284
14.7132	0.00594	14.5349	1.9e-05	14.4702	0.05018	14.504	0.02833
14.7215	0.00594	14.5432	2.17e-05	14.4786	0.04998	14.5123	0.02826
14.7299	0.00594	14.5515	1.66e-05	14.4869	0.04979	14.5206	0.0282
14.7382	0.00593	14.5598	2.42e-05	14.4952	0.04954	14.529	0.02817
14.7465	0.00593	14.5682	2.3e-05	14.5035	0.04922	14.5374	0.02815
14.7548	0.00594	14.5766	2.15e-05	14.5119	0.04891	14.5457	0.02812
14.7632	0.00594	14.5849	2.33e-05	14.5203	0.0486	14.554	0.02809
14.7715	0.00594	14.5931	2.36e-05	14.5286	0.04829	14.5623	0.02804
14.7798	0.00594	14.6015	2.24e-05	14.5369	0.04795	14.5706	0.02803
14.7882	0.00594	14.6098	2.29e-05	14.5451	0.04764	14.579	0.02801
14.7965	0.00593	14.6182	2.31e-05	14.5535	0.04734	14.5874	0.028
14.8048	0.00593	14.6266	2.97e-05	14.5619	0.04701	14.5957	0.02797
14.8132	0.00594	14.6349	2.89e-05	14.5702	0.04673	14.6039	0.02795
14.8215	0.00594	14.6432	2e-05	14.5785	0.0464	14.6123	0.02791
14.8299	0.00594	14.6515	2.46e-05	14.5869	0.04609	14.6206	0.02789
14.8382	0.00593	14.6599	2.09e-05	14.5952	0.0458	14.6291	0.02789
14.8465	0.00593	14.6682	1.43e-05	14.6036	0.04556	14.6374	0.02788
14.8549	0.00594	14.6765	2.43e-05	14.612	0.04535	14.6457	0.02787
14.8632	0.00594	14.6848	2.41e-05	14.6202	0.04513	14.654	0.02785
14.8715	0.00594	14.6932	1.23e-05	14.6285	0.04494	14.6623	0.02784
14.8799	0.00594	14.7015	2.01e-05	14.6368	0.04479	14.6707	0.02784
14.8882	0.00594	14.7099	1.54e-05	14.6452	0.04462	14.679	0.02782
14.8965	0.00594	14.7182	2.32e-05	14.6536	0.04453	14.6873	0.02779
14.9048	0.00595	14.7265	2.69e-05	14.6619	0.04437	14.6956	0.02774
14.9133	0.00595	14.7349	1.92e-05	14.6701	0.0442	14.704	0.02768
14.9215	0.00594	14.7432	1.67e-05	14.6785	0.04401	14.7123	0.02763
14.9299	0.00593	14.7515	1.59e-05	14.6869	0.04388	14.7207	0.02758
14.9382	0.00593	14.7599	2.4e-05	14.6952	0.0437	14.729	0.02754
14.9465	0.00593	14.7682	1.99e-05	14.7036	0.04354	14.7373	0.0275
14.9549	0.00593	14.7765	2.51e-05	14.7119	0.04332	14.7457	0.02746
14.9632	0.00594	14.7849	1.97e-05	14.7202	0.04306	14.754	0.02743
14.9715	0.00594	14.7932	2.34e-05	14.7285	0.0428	14.7623	0.02737
14.9799	0.00594	14.8016	1.75e-05	14.7369	0.04257	14.7707	0.02731
14.9881	0.00594	14.8099	2.72e-05	14.7453	0.04234	14.779	0.02726
14.9966	0.00594	14.8181	1.58e-05	14.7536	0.04217	14.7873	0.02722
15.0049	0.00594	14.8265	1.91e-05	14.7619	0.04202	14.7957	0.02718
15.0132	0.00594	14.8348	2.62e-05	14.7702	0.0419	14.804	0.02714
15.0215	0.00594	14.8432	2.22e-05	14.7785	0.0418	14.8124	0.02622
15.0298	0.00594	14.8515	2.78e-05	14.7869	0.04171	14.8207	0.0261
15.0382	0.00594	14.8598	2.08e-05	14.7952	0.04164	14.8289	0.026
15.0465	0.00593	14.8681	2.03e-05	14.8035	0.04154	14.8374	0.02591
15.0549	0.00594	14.8765	2.7e-05	14.8118	0.04148	14.8457	0.02582
15.0632	0.00594	14.8849	2.21e-05	14.8202	0.04136	14.8541	0.02575
15.0715	0.00594	14.8932	2.07e-05	14.8286	0.04127	14.8624	0.02567
15.0798	0.00594	14.9016	1.92e-05	14.8369	0.04109	14.8706	0.02559
15.0882	0.00594	14.9098	2.46e-05	14.8452	0.04101	14.879	0.02554
15.0965	0.00594	14.9182	2.65e-05	14.8535	0.04087	14.8873	0.0255
15.1049	0.00594	14.9265	2.52e-05	14.8618	0.04076	14.8957	0.02545
15.1132	0.00594	14.9349	1.77e-05	14.8702	0.04068	14.904	0.02529
15.1215	0.00594	14.9432	2.54e-05	14.8786	0.04041	14.9123	0.02506
15.1298	0.00594	14.9515	1.69e-05	14.8869	0.0403	14.9206	0.02495
15.1382	0.00594	14.9599	2.11e-05	14.8952	0.04016	14.929	0.02485
15.1465	0.00594	14.9682	2.16e-05	14.9035	0.04	14.9374	0.02477
15.1549	0.00594	14.9765	2.13e-05	14.9118	0.03967	14.9457	0.02466
15.1632	0.00594	14.9849	2.57e-05	14.9202	0.03941	14.954	0.02454
15.1715	0.00594	14.9932	1.79e-05	14.9286	0.03924	14.9623	0.02446
15.1799	0.00594	15.0015	1.59e-05	14.9369	0.03913	14.9707	0.02437
15.1882	0.00593	15.0099	2.72e-05	14.9452	0.03902	14.979	0.02429
15.1965	0.00594	15.0182	1.77e-05	14.9535	0.0389	14.9873	0.0242
15.2049	0.00594	15.0265	2.47e-05	14.9619	0.0388	14.9957	0.02408
15.2132	0.00594	15.0348	2.68e-05	14.9703	0.03871	15.004	0.02397
15.2216	0.00593	15.0432	1.58e-05	14.9786	0.0386	15.0123	0.02389
15.2299	0.00594	15.0515	1.61e-05	14.9869	0.03851	15.0207	0.02381
15.2382	0.00594	15.0599	2.52e-05	14.9952	0.03843	15.029	0.02374
15.2465	0.00593	15.0682	2.31e-05	15.0035	0.03838	15.0373	0.02362
15.2548	0.00594	15.0765	2.7e-05	15.0119	0.03833	15.0457	0.02349
15.2632	0.00593	15.0848	2.22e-05	15.0202	0.03823	15.054	0.02338
15.2715	0.00593	15.0931	2.25e-05	15.0285	0.03813	15.0624	0.02332
15.2799	0.00593	15.1015	2.41e-05	15.0368	0.03805	15.0707	0.02325
15.2882	0.00594	15.1099	2.05e-05	15.0451	0.03799	15.0791	0.02318
15.2965	0.00594	15.1182	1.64e-05	15.0536	0.03791	15.0873	0.02316
15.3048	0.00595	15.1265	1.91e-05	15.0619	0.03779	15.0956	0.02309
15.3132	0.00594	15.1348	2.19e-05	15.0702	0.03756	15.104	0.02307
15.3216	0.00594	15.1432	2.12e-05	15.0785	0.03696	15.1124	0.02307
15.3299	0.00594	15.1515	2.58e-05	15.0869	0.03664	15.1207	0.02306
15.3382	0.00593	15.1599	1.74e-05	15.0952	0.03638	15.129	0.02306
15.3465	0.00594	15.1682	2.25e-05	15.1036	0.03613	15.1373	0.02305
15.3549	0.00594	15.1765	2.04e-05	15.1119	0.03592	15.1456	0.02305
15.3632	0.00594	15.1848	2.23e-05	15.1202	0.03574	15.154	0.02303
15.3715	0.00593	15.1932	2.43e-05	15.1286	0.03561	15.1624	0.02303
15.3799	0.00593	15.2015	2.05e-05	15.1369	0.03546	15.1707	0.02295
15.3882	0.00593	15.2099	1.98e-05	15.1452	0.03499	15.179	0.02245
15.3965	0.00594	15.2182	2.21e-05	15.1536	0.0348	15.1873	0.02213
15.4049	0.00594	15.2265	2.05e-05	15.1618	0.03456	15.1956	0.02186
15.4132	0.00593	15.2348	2.71e-05	15.1702	0.03429	15.204	0.02177
15.4215	0.00594	15.2432	2.55e-05	15.1785	0.03408	15.2124	0.02172
15.4299	0.00594	15.2516	1.97e-05	15.1869	0.0338	15.2207	0.02164
15.4382	0.00594	15.2599	2.49e-05	15.1953	0.03346	15.229	0.02154
15.4466	0.00593	15.2682	1.83e-05	15.2035	0.03324	15.2374	0.02135
15.4549	0.00594	15.2765	2.55e-05	15.2118	0.03305	15.2457	0.0213
15.4632	0.00594	15.2849	2.31e-05	15.2202	0.03276	15.254	0.02125
15.4715	0.00594	15.2932	2.1e-05	15.2285	0.03258	15.2623	0.02122
15.4798	0.00594	15.3015	2.15e-05	15.2369	0.03239	15.2707	0.02118
15.4882	0.00594	15.3098	2.19e-05	15.2452	0.03222	15.279	0.02111
15.4965	0.00594	15.3181	2.22e-05	15.2535	0.03206	15.2873	0.02107
15.5049	0.00593	15.3266	1.86e-05	15.2619	0.03167	15.2957	0.02105
15.5131	0.00594	15.3349	1.31e-05	15.2702	0.03146	15.304	0.02106
15.5214	0.00593	15.3432	1.94e-05	15.2786	0.03127	15.3123	0.02104
15.5299	0.00594	15.3515	1.49e-05	15.2869	0.03111	15.3206	0.02105
15.5382	0.00593	15.3598	2.38e-05	15.2952	0.03076	15.329	0.02106
15.5466	0.00593	15.3682	1.92e-05	15.3035	0.03047	15.3374	0.02106
15.5548	0.00594	15.3765	2.34e-05	15.3119	0.03023	15.3457	0.02105
15.5631	0.00593	15.3849	1.94e-05	15.3202	0.02998	15.354	0.02102
15.5715	0.00593	15.3932	1.65e-05	15.3286	0.02979	15.3623	0.02094
15.5799	0.00593	15.4015	2.22e-05	15.3369	0.02964	15.3706	0.02087
15.5882	0.00594	15.4098	1.71e-05	15.3452	0.02945	15.379	0.02078
15.5966	0.00594	15.4182	2.03e-05	15.3536	0.02924	15.3874	0.02046
15.6048	0.00593	15.4265	1.99e-05	15.3619	0.02874	15.3957	0.01962
15.6132	0.00593	15.4349	2.37e-05	15.3702	0.02798	15.3972	0.017
15.6215	0.00593	15.4432	1.94e-05	15.3785	0.02773	15.399	0.01443
15.6298	0.00594	15.4515	1.7e-05	15.3868	0.02754	15.4073	0.01393
15.6382	0.00594	15.4598	2.19e-05	15.3952	0.02735	15.4156	0.01391
15.6465	0.00594	15.4682	2.11e-05	15.4035	0.02719	15.424	0.01396
15.6548	0.00594	15.4765	2.04e-05	15.4119	0.02707	15.4324	0.01398
15.6632	0.00594	15.4849	2.16e-05	15.4203	0.02689	15.4407	0.01397
15.6715	0.00593	15.4931	2.12e-05	15.4285	0.02647	15.449	0.01396
15.6799	0.00593	15.5015	2.22e-05	15.4369	0.02629	15.4573	0.01396
15.6882	0.00594	15.5099	2.36e-05	15.4452	0.02616	15.4656	0.01396
15.6965	0.00594	15.5182	2.44e-05	15.4535	0.02602	15.474	0.014
15.7049	0.00594	15.5265	1.78e-05	15.4619	0.02587	15.4824	0.01403
15.7132	0.00594	15.5349	1.94e-05	15.4702	0.02567	15.4907	0.01405
15.7215	0.00593	15.5432	1.77e-05	15.4785	0.02548	15.499	0.01405
15.7299	0.00594	15.5516	1.95e-05	15.4869	0.02527	15.5073	0.01406
15.7381	0.00593	15.5599	2.95e-05	15.4952	0.02509	15.5157	0.01407
15.7465	0.00593	15.5682	2.89e-05	15.5036	0.02494	15.524	0.01408
15.7549	0.00593	15.5765	2.46e-05	15.5119	0.02481	15.5323	0.01409
15.7632	0.00594	15.5848	2.16e-05	15.5202	0.02473	15.5406	0.01408
15.7715	0.00593	15.5932	1.97e-05	15.5285	0.02462	15.549	0.01406
15.7798	0.00593	15.6016	2.37e-05	15.5369	0.02446	15.5573	0.01405
15.7881	0.00594	15.6098	1.53e-05	15.5452	0.02414	15.5657	0.014
15.7965	0.00593	15.6181	2.35e-05	15.5535	0.02395	15.574	0.0139
15.8049	0.00593	15.6265	1.49e-05	15.5619	0.02385	15.5823	0.01384
15.8132	0.00594	15.6349	1.75e-05	15.5702	0.02369	15.5906	0.01378
15.8216	0.00594	15.6432	1.96e-05	15.5785	0.02354	15.599	0.01376
15.8298	0.00594	15.6515	2.23e-05	15.5869	0.02343	15.6074	0.01375
15.8382	0.00593	15.6599	2.38e-05	15.5952	0.02328	15.6157	0.01376
15.8465	0.00594	15.6681	1.92e-05	15.6035	0.02315	15.624	0.01375
15.8549	0.00594	15.6765	2.4e-05	15.6119	0.02309	15.6323	0.01377
15.8633	0.00593	15.6849	1.39e-05	15.6202	0.02301	15.6406	0.01378
15.8715	0.00593	15.6932	1.39e-05	15.6286	0.02291	15.649	0.01379
15.8798	0.00593	15.7016	2.03e-05	15.6369	0.02279	15.6574	0.01377
15.8881	0.00593	15.7099	1.76e-05	15.6452	0.02259	15.6657	0.01376
15.8965	0.00594	15.7182	2.42e-05	15.6536	0.02244	15.674	0.01375
15.9049	0.00593	15.7265	2.31e-05	15.6619	0.02232	15.6823	0.01376
15.9132	0.00593	15.7349	1.21e-05	15.6702	0.02223	15.6907	0.01374
15.9215	0.00593	15.7432	3.54e-05	15.6786	0.02214	15.699	0.01372
15.9298	0.00595	15.7515	3.12e-05	15.6869	0.02205	15.7074	0.01373
15.9382	0.00593	15.7599	2.69e-05	15.6952	0.02196	15.7157	0.01369
15.9465	0.00593	15.7682	2.26e-05	15.7035	0.02183	15.724	0.01364
15.9549	0.00594	15.7765	1.24e-05	15.7119	0.02171	15.7323	0.0136
15.9632	0.00594	15.7849	2.14e-05	15.7202	0.02159	15.7407	0.0136
15.9715	0.00594	15.7932	2.53e-05	15.7286	0.02145	15.749	0.01356
15.9799	0.00593	15.8015	3.62e-05	15.7369	0.02116	15.7573	0.01355
15.9882	0.00594	15.8099	2.51e-05	15.7452	0.0207	15.7656	0.01355
15.9965	0.00594	15.8182	2.11e-05	15.7535	0.02034	15.7739	0.01357
16.0048	0.00594	15.8265	2.24e-05	15.7619	0.02006	15.7823	0.01356
16.0131	0.00594	15.8348	2.2e-05	15.7702	0.0198	15.7908	0.01356
16.0215	0.00594	15.8431	2.91e-05	15.7785	0.01963	15.799	0.01355
16.0298	0.00594	15.8515	2.41e-05	15.7868	0.01945	15.8074	0.01347
16.0383	0.00594	15.8599	2.2e-05	15.7952	0.01931	15.8156	0.01343
16.0466	0.00594	15.8682	9.9e-06	15.8035	0.01916	15.824	0.01341
16.0548	0.00594	15.8765	2.53e-05	15.8119	0.01904	15.8324	0.01342
16.0632	0.00593	15.8848	2.18e-05	15.8202	0.01895	15.8407	0.0134
16.0715	0.00594	15.8932	2.22e-05	15.8286	0.01883	15.849	0.0134
16.0799	0.00593	15.9015	2.24e-05	15.8369	0.01871	15.8573	0.01337
16.0882	0.00593	15.9099	2.07e-05	15.8452	0.01856	15.8656	0.01325
16.0964	0.00593	15.9183	2.69e-05	15.8535	0.01842	15.8741	0.0132
16.1048	0.00594	15.9265	1.8e-05	15.8619	0.01827	15.8824	0.01316
16.1132	0.00594	15.9348	2.21e-05	15.8702	0.01814	15.8907	0.01312
16.1216	0.00594	15.9432	2.04e-05	15.8786	0.01798	15.899	0.01309
16.1299	0.00593	15.9515	1.78e-05	15.8869	0.01781	15.9073	0.01305
16.1382	0.00593	15.9599	2.76e-05	15.8952	0.01752	15.9157	0.01301
16.1465	0.00593	15.9682	2.7e-05	15.9036	0.01728	15.924	0.01299
16.1548	0.00593	15.9765	1.97e-05	15.9119	0.01706	15.9324	0.01298
16.1632	0.00593	15.9848	1.93e-05	15.9202	0.01686	15.9406	0.01294
16.1715	0.00593	15.9932	2.84e-05	15.9285	0.01659	15.9489	0.01291
16.1799	0.00593	16.0016	1.81e-05	15.9368	0.01638	15.9573	0.0129
16.1882	0.00593	16.0099	1.96e-05	15.9452	0.01617	15.9657	0.01291
16.1965	0.00593	16.0182	2.06e-05	15.9536	0.01593	15.974	0.0129
16.2049	0.00593	16.0265	2.78e-05	15.9619	0.0157	15.9823	0.01289
16.2132	0.00593	16.0348	2.56e-05	15.9702	0.01547	15.9906	0.01291
16.2216	0.00594	16.0432	2.48e-05	15.9785	0.01529	15.9989	0.01291
16.2299	0.00593	16.0515	1.86e-05	15.9869	0.01507	16.0073	0.01289
16.2381	0.00594	16.0599	2.29e-05	15.9953	0.01477	16.0157	0.01284
16.2465	0.00593	16.0682	2.2e-05	16.0035	0.01449	16.024	0.01281
16.2549	0.00594	16.0765	2.24e-05	16.0118	0.01426	16.0323	0.01278
16.2633	0.00594	16.0849	1.98e-05	16.0202	0.01408	16.0407	0.01274
16.2715	0.00594	16.0932	6.2e-06	16.0286	0.01392	16.049	0.01274
16.2798	0.00594	16.1016	3.02e-05	16.0369	0.01375	16.0573	0.01273
16.2882	0.00593	16.1098	5.34e-05	16.0452	0.01358	16.0657	0.01274
16.2965	0.00594	16.1182	4.37e-05	16.0536	0.01341	16.074	0.01273
16.3049	0.00594	16.1265	1.82e-05	16.0619	0.01319	16.0824	0.01271
16.3132	0.00593	16.1349	8.8e-06	16.0702	0.01292	16.0907	0.01267
16.3215	0.00593	16.1433	1.25e-05	16.0785	0.01264	16.099	0.01259
16.3298	0.00593	16.1515	1.71e-05	16.0869	0.01246	16.1073	0.01257
16.3382	0.00593	16.1599	3.22e-05	16.0952	0.01231	16.1157	0.01255
16.3466	0.00593	16.1682	4.03e-05	16.1036	0.01216	16.124	0.01253
16.3549	0.00593	16.1765	2.89e-05	16.1119	0.01202	16.1323	0.01249
16.3632	0.00593	16.1849	1.8e-05	16.1202	0.01179	16.1407	0.01239
16.3715	0.00593	16.1932	2.77e-05	16.1286	0.0115	16.149	0.01235
16.3798	0.00594	16.2014	2.57e-05	16.1369	0.01132	16.1574	0.01228
16.3882	0.00594	16.2098	3.14e-05	16.1452	0.01122	16.1656	0.01223
[truncated: 935 more rows]

## Sheet: Figure 4c
Concentration	Strength	SD	Modulus	SD
(wt%)	(MPa)	(MPa)	(MPa)	(MPa)
0	0.15	0.02	0.6	0.24
0.38	0.17	0.04	0.55	0.11
0.76	0.22	0.03	0.64	0.16
1.5	0.24	0.05	0.68	0.13
3	0.39	0.11	0.99	0.2
4.6	0.49	0.07	1.69	0.49

## Sheet: Figure 4d
Hec(3 wt%)-PAAm(62 wt%)		Positively charged glass		62 wt% PAAm/2.1g/L Nacl
Displacement	Shear stress	Displacement	Shear stress	Displacement	Shear stress
(mm)	(MPa)	(mm)	(MPa)	(mm)	(MPa)
0	0.000418	0	0.0004689	0	8.44e-05
0.00252	0.00297	0.00311	0.00318	0.00536	0.00261
0.0037	0.00559	0.00455	0.00589	0.00921	0.00517
0.00477	0.0085	0.00584	0.00883	0.01377	0.00773
0.00562	0.01119	0.00691	0.0115	0.01907	0.01025
0.00648	0.01414	0.00798	0.01425	0.0247	0.01279
0.00739	0.0172	0.009	0.01695	0.03021	0.01532
0.0082	0.02029	0.01002	0.01952	0.03605	0.01786
0.00905	0.02333	0.0112	0.02243	0.04189	0.02042
0.00986	0.02626	0.01232	0.02506	0.04789	0.02299
0.01061	0.02908	0.01361	0.02792	0.05384	0.02555
0.01141	0.03173	0.01489	0.03056	0.05973	0.02807
0.01216	0.03425	0.01629	0.03336	0.06568	0.03059
0.01307	0.03719	0.01773	0.03601	0.07168	0.03315
0.01398	0.03995	0.01912	0.03853	0.07789	0.03571
0.01489	0.04253	0.02068	0.04122	0.08405	0.03826
0.01602	0.0455	0.02218	0.04382	0.09021	0.04082
0.01704	0.04836	0.02384	0.04659	0.09654	0.04334
0.01811	0.05113	0.0255	0.0492	0.1027	0.04588
0.01912	0.05381	0.02721	0.05173	0.10891	0.04838
0.02014	0.0564	0.02887	0.05424	0.11512	0.05091
0.02116	0.05894	0.0307	0.05692	0.12139	0.05343
0.02234	0.06179	0.03252	0.05952	0.12771	0.05594
0.02346	0.06455	0.0345	0.06224	0.13404	0.05849
0.02464	0.06725	0.03654	0.06481	0.14041	0.06102
0.02582	0.06991	0.03852	0.06732	0.14689	0.06354
0.027	0.07258	0.04071	0.06995	0.15337	0.06609
0.02823	0.07521	0.04286	0.0725	0.15986	0.06859
0.02941	0.07778	0.04516	0.07516	0.16634	0.07111
0.03075	0.08061	0.04768	0.07781	0.1732	0.07367
0.03204	0.08334	0.0502	0.08046	0.18	0.07623
0.03337	0.08595	0.05271	0.08304	0.18686	0.07875
0.03487	0.0887	0.0555	0.08564	0.19371	0.08127
0.03637	0.09127	0.05839	0.08815	0.20052	0.08381
0.03804	0.094	0.06123	0.09073	0.20716	0.08632
0.03975	0.09664	0.06434	0.09327	0.21402	0.08884
0.04141	0.09925	0.06771	0.09583	0.2212	0.0914
0.04318	0.10195	0.07087	0.09839	0.22837	0.09392
0.045	0.10449	0.07425	0.1009	0.23555	0.09644
0.04687	0.10699	0.07789	0.10347	0.24273	0.09896
0.04886	0.10966	0.08159	0.10603	0.24991	0.10147
0.05084	0.1122	0.08555	0.1086	0.25704	0.10398
0.05298	0.11487	0.08952	0.11111	0.26443	0.10651
0.05512	0.11738	0.09391	0.11366	0.27171	0.10904
0.05748	0.12001	0.09857	0.11622	0.27916	0.11159
0.06	0.12263	0.10323	0.11875	0.2865	0.11413
0.06252	0.12519	0.10837	0.12133	0.29389	0.11667
0.0652	0.12776	0.11373	0.12387	0.30123	0.11917
0.0682	0.13039	0.11957	0.12637	0.30868	0.1217
0.07136	0.13294	0.12557	0.1289	0.31655	0.12425
0.07505	0.13545	0.13237	0.13143	0.32486	0.12676
0.07886	0.13797	0.1402	0.13397	0.33316	0.12916
0.08277	0.14052	0.14855	0.13638	0.34152	0.13137
0.08689	0.14306	0.15691	0.13852	0.34987	0.13326
0.09123	0.14563	0.16521	0.14044	0.35823	0.13511
0.09568	0.14817	0.17357	0.14217	0.36654	0.13711
0.10039	0.15073	0.18187	0.14368	0.37484	0.13915
0.10537	0.15323	0.19023	0.14508	0.3832	0.14095
0.11057	0.1558	0.19854	0.14638	0.39155	0.14261
0.11604	0.15834	0.20684	0.14762	0.39986	0.14442
0.12171	0.16086	0.2152	0.1488	0.40821	0.14612
0.12771	0.16342	0.22355	0.14971	0.41652	0.14743
0.13404	0.16594	0.23191	0.15069	0.42487	0.14772
0.14105	0.16847	0.24021	0.15162	0.43318	0.14659
0.14904	0.17102	0.24852	0.15256	0.44105	0.14409
0.15734	0.17352	0.25682	0.1534	0.44673	0.14155
0.1657	0.17593	0.26523	0.15425	0.45155	0.13904
0.17405	0.17827	0.27354	0.1541	0.45739	0.13652
0.18236	0.18048	0.28189	0.15474	0.46232	0.13402
0.19071	0.18242	0.2902	0.15544	0.46602	0.13146
0.19907	0.18393	0.29855	0.1561	0.46934	0.1289
0.20737	0.18303	0.30686	0.15632	0.47266	0.12638
0.21568	0.18332	0.31521	0.15659	0.47582	0.12383
0.22184	0.18584	0.32357	0.15712	0.47904	0.12117
0.2302	0.18826	0.33187	0.15755	0.48139	0.11859
0.237	0.19084	0.34018	0.15812	0.48354	0.11607
0.24123	0.19336	0.34859	0.15879	0.48659	0.11351
0.24643	0.19589	0.35689	0.15938	0.49023	0.11098
0.25323	0.19842	0.36525	0.16002	0.49371	0.10843
0.26137	0.20096	0.37355	0.16062	0.49741	0.10591
0.26962	0.20321	0.3818	0.16125	0.50036	0.10332
0.27804	0.20533	0.39021	0.16189	0.5025	0.10066
0.28634	0.20719	0.39857	0.16259	0.50421	0.09802
0.2947	0.20892	0.40693	0.16325	0.50587	0.09525
0.303	0.21056	0.41523	0.16382	0.50754	0.09255
0.31136	0.21214	0.42348	0.16446	0.50904	0.09005
0.31966	0.21365	0.43184	0.16516	0.51054	0.08751
0.32802	0.21524	0.4402	0.1659	0.5123	0.08485
0.33637	0.21661	0.44861	0.16646	0.51455	0.08225
0.34473	0.21803	0.45691	0.16623	0.51691	0.07967
0.35309	0.21937	0.46521	0.16619	0.51905	0.07706
0.36134	0.2207	0.47352	0.16689	0.52104	0.07442
0.3697	0.22202	0.48187	0.16761	0.52318	0.07178
0.37805	0.22326	0.49023	0.16827	0.52554	0.06914
0.38641	0.22441	0.49859	0.16893	0.52773	0.06653
0.39471	0.2255	0.50689	0.16938	0.52955	0.06384
0.40302	0.22656	0.51514	0.16983	0.53137	0.06111
0.41137	0.22774	0.5235	0.17066	0.5332	0.05842
0.41973	0.22876	0.53191	0.17152	0.53507	0.05592
0.42804	0.2296	0.54027	0.17232	0.53743	0.05325
0.43634	0.23066	0.54857	0.17303	0.54043	0.05074
0.4447	0.23162	0.55687	0.17371	0.54584	0.04818
0.453	0.23264	0.56518	0.1744	0.55414	0.04579
0.46141	0.23371	0.57354	0.17488	0.56255	0.04405
0.46977	0.2347	0.58189	0.17532	0.57091	0.0421
0.47802	0.23562	0.5902	0.17605	0.57921	0.0406
0.48637	0.23665	0.59855	0.17674	0.58752	0.0396
0.49468	0.23771	0.6068	0.17757	0.59582	0.0391
0.50304	0.23876	0.61521	0.1785	0.60418	0.03843
0.51139	0.23989	0.62357	0.17939	0.61254	0.03832
0.51975	0.24093	0.63193	0.18023	0.62089	0.03837
0.528	0.24197	0.64023	0.18102	0.6292	0.0384
0.53636	0.24298	0.64848	0.18161	0.6375	0.03855
0.54466	0.24415	0.65684	0.18239	0.6458	0.03872
0.55302	0.24528	0.66525	0.18334	0.65416	0.0389
0.56143	0.24643	0.67361	0.18418	0.66257	0.03909
0.56973	0.24758	0.68186	0.18485	0.67093	0.03927
0.57804	0.24876	0.69016	0.18562	0.67918	0.03941
0.58634	0.2499	0.69846	0.18652	0.68748	0.03959
0.5947	0.25114	0.70687	0.18741	0.69584	0.0398
0.60305	0.25236	0.71529	0.18826	0.7042	0.04
0.61141	0.25345	0.72359	0.18902	0.71255	0.04021
0.61971	0.25449	0.73189	0.18974	0.72091	0.04046
0.62802	0.25554	0.74014	0.19044	0.72921	0.04076
0.63637	0.2566	0.74855	0.1913	0.73746	0.04101
0.64473	0.25754	0.75691	0.19212	0.74582	0.04117
0.65309	0.25849	0.76527	0.19275	0.75423	0.04126
0.66139	0.25928	0.77357	0.1933	0.76259	0.04121
0.66964	0.2602	0.78187	0.19389	0.77084	0.04107
0.67805	0.26114	0.79018	0.19462	0.7792	0.04093
0.68641	0.26197	0.79854	0.19551	0.7875	0.04079
0.69477	0.26267	0.80695	0.1963	0.79591	0.0404
0.70302	0.26333	0.81525	0.19712	0.80421	0.04009
0.71132	0.26399	0.82355	0.19798	0.81252	0.03993
0.71968	0.26476	0.83186	0.19892	0.82082	0.03982
0.72804	0.26558	0.84021	0.19989	0.82918	0.03967
0.73645	0.26626	0.84857	0.20078	0.83754	0.0392
0.7447	0.26689	0.85693	0.20169	0.84589	0.03885
0.75305	0.26759	0.86523	0.20253	0.85425	0.03878
0.76136	0.26839	0.87354	0.20339	0.8625	0.03879
0.76966	0.26924	0.88184	0.20444	0.8708	0.03884
0.77807	0.27012	0.8902	0.20539	0.87921	0.03902
0.78643	0.2709	0.89855	0.20628	0.88757	0.03924
0.79468	0.27171	0.90691	0.20706	0.89593	0.03942
0.80298	0.27254	0.91521	0.20776	0.90412	0.03951
0.81139	0.27338	0.92352	0.20863	0.91248	0.03948
0.8197	0.27416	0.93187	0.20949	0.92079	0.0394
0.82805	0.27492	0.94023	0.21028	0.9292	0.0393
0.83641	0.27558	0.94859	0.21092	0.93761	0.03923
0.84471	0.27624	0.95689	0.21169	0.94591	0.03919
0.85302	0.27678	0.9652	0.21252	0.95416	0.03909
0.86132	0.27734	0.9735	0.21345	0.96246	0.0391
0.86973	0.27806	0.98191	0.21446	0.97082	0.03904
0.87809	0.27879	0.99027	0.21531	0.97923	0.03868
0.88639	0.27954	0.99857	0.21607	0.98759	0.03842
0.8947	0.28029	1.00687	0.21683	0.99584	0.03825
0.90305	0.28102	1.01518	0.21771	1.0042	0.03837
0.91136	0.28178	1.02354	0.21857	1.0125	0.03866
0.91971	0.28264	1.03189	0.21945	1.02091	0.03903
0.92802	0.28353	1.04025	0.22034	1.02921	0.03942
0.93632	0.28445	1.04855	0.22107	1.03752	0.03979
0.94473	0.28538	1.05686	0.22185	1.04587	0.04014
0.95309	0.28622	1.06516	0.22264	1.05418	0.04044
0.96139	0.28701	1.07357	0.22333	1.06254	0.04068
0.9697	0.28788	1.08193	0.22415	1.07095	0.0408
0.978	0.28877	1.09023	0.22494	1.0792	0.04067
0.98636	0.28975	1.09854	0.22583	1.0875	0.04027
0.99471	0.29063	1.10684	0.22661	1.09586	0.04001
1.00307	0.29146	1.1152	0.22745	1.10416	0.03947
1.01137	0.2923	1.12361	0.22827	1.11257	0.03884
1.01968	0.29309	1.13191	0.22897	1.12087	0.03828
1.02804	0.29411	1.14021	0.22986	1.12918	0.03774
1.03639	0.29494	1.14852	0.2307	1.13754	0.03739
1.04475	0.2959	1.15687	0.23161	1.14584	0.03748
1.05311	0.29675	1.16523	0.23241	1.15425	0.03756
1.06136	0.29753	1.17353	0.23327	1.16261	0.03762
1.06966	0.29837	1.18184	0.23419	1.17086	0.03756
1.07802	0.2993	1.1902	0.23501	1.17916	0.03742
1.08637	0.3002	1.19855	0.23599	1.18752	0.03743
1.09473	0.3011	1.20691	0.23696	1.19587	0.03751
1.10309	0.30199	1.21527	0.2378	1.20423	0.03761
1.11134	0.30283	1.22357	0.2387	1.21259	0.03764
1.11964	0.30372	1.23187	0.2396	1.22084	0.03768
1.12805	0.30461	1.24018	0.24056	1.2292	0.03773
1.13636	0.30551	1.24853	0.24157	1.23755	0.03779
1.14471	0.30638	1.25689	0.24251	1.24591	0.03779
1.15302	0.30714	1.26525	0.24337	1.25427	0.03769
1.16137	0.30807	1.2735	0.24422	1.26252	0.03768
1.16968	0.30888	1.28186	0.24517	1.27082	0.03762
1.17803	0.30975	1.29016	0.24616	1.27918	0.0375
1.18639	0.31069	1.29857	0.24712	1.28753	0.03744
1.1947	0.31149	1.30693	0.24802	1.29589	0.03754
1.203	0.31238	1.31523	0.24884	1.3042	0.0376
1.21141	0.31328	1.32353	0.24968	1.3125	0.03763
1.21977	0.31408	1.33184	0.25061	1.32086	0.03751
1.22807	0.3148	1.3402	0.25155	1.32916	0.03733
1.23637	0.31562	1.34855	0.25238	1.33757	0.03712
1.24468	0.31641	1.35691	0.2532	1.34587	0.037
1.25303	0.31725	1.36516	0.25408	1.35418	0.0369
1.26139	0.31804	1.37352	0.25495	1.36253	0.03688
1.2697	0.31873	1.38182	0.25588	1.37084	0.03688
1.27805	0.31947	1.39023	0.2568	1.3792	0.03686
1.2863	0.32021	1.39859	0.25768	1.38755	0.03688
1.29471	0.32115	1.40684	0.2586	1.39586	0.03681
1.30307	0.32192	1.4152	0.25956	1.40416	0.03671
1.31143	0.32265	1.4235	0.26052	1.41252	0.03672
1.31973	0.32338	1.43186	0.26145	1.42087	0.03677
1.32803	0.32423	1.44027	0.26239	1.42923	0.03688
1.33634	0.32497	1.44852	0.26326	1.43748	0.03692
1.3447	0.32575	1.45687	0.26422	1.44584	0.03696
1.35305	0.32649	1.46523	0.26517	1.4542	0.03704
1.36136	0.32729	1.47353	0.2662	1.4625	0.03713
1.36971	0.3281	1.48189	0.26708	1.47091	0.03723
1.37802	0.32885	1.4902	0.26794	1.47921	0.03726
1.38637	0.32961	1.49855	0.26896	1.48752	0.03729
1.39468	0.33044	1.50686	0.26979	1.49587	0.03716
1.40309	0.33127	1.51521	0.27087	1.50418	0.03695
1.41139	0.33205	1.52357	0.27187	1.51253	0.03686
1.4197	0.33291	1.53193	0.27273	1.52089	0.03674
1.42805	0.33377	1.54018	0.27359	1.5292	0.03653
1.43641	0.3346	1.54853	0.27454	1.5375	0.03652
1.44471	0.33539	1.55689	0.27534	1.54586	0.03632
1.45302	0.33624	1.5652	0.27586	1.55416	0.03552
1.46137	0.33717	1.57361	0.27645	1.56252	0.03521
1.46968	0.33805	1.58191	0.27713	1.57087	0.03515
1.47803	0.33894	1.59016	0.2777	1.57923	0.03512
1.48639	0.33973	1.59852	0.27833	1.58753	0.03504
1.49475	0.34038	1.60687	0.27915	1.59589	0.03483
1.50305	0.34122	1.61523	0.27987	1.60425	0.03466
1.51136	0.34207	1.62359	0.28051	1.61255	0.03446
1.51971	0.34284	1.63189	0.28114	1.62086	0.03439
1.52807	0.34356	1.6402	0.28179	1.62921	0.03432
1.53643	0.34424	1.6485	0.28251	1.63757	0.03429
1.54468	0.34503	1.65686	0.28301	1.64587	0.03421
1.55298	0.3457	1.66521	0.28346	1.65418	0.03407
1.56134	0.34648	1.67352	0.2841	1.66248	0.03374
1.5697	0.34725	1.68187	0.28477	1.67084	0.03347
1.57805	0.34787	1.69023	0.28544	1.6792	0.03325
1.58641	0.34844	1.69853	0.2862	1.68761	0.03304
1.59471	0.34914	1.70689	0.28688	1.69586	0.03079
1.60302	0.34986	1.7152	0.28755	1.70416	0.03042
1.61137	0.35063	1.7235	0.2882	1.71252	0.02998
1.61968	0.3513	1.73186	0.28903	1.72082	0.02932
1.62803	0.35199	1.74021	0.28984	1.72923	0.02879
1.63634	0.35284	1.74857	0.29056	1.73759	0.02844
1.6447	0.35376	1.75687	0.29116	1.74589	0.02809
1.653	0.35461	1.76523	0.29179	1.75414	0.02781
1.66136	0.35523	1.77353	0.29239	1.7625	0.02749
1.66977	0.35594	1.78189	0.29301	1.77086	0.02726
1.67802	0.3566	1.79025	0.29374	1.77921	0.02657
1.68637	0.3573	1.79861	0.29429	1.78752	0.02577
1.69473	0.35811	1.80686	0.29467	1.79582	0.02542
1.70309	0.35887	1.81516	0.29515	1.80418	0.02501
1.71139	0.35963	1.82352	0.29571	1.81248	0.0245
1.71975	0.36036	1.83187	0.29635	1.82089	0.02402
1.728	0.36118	1.84023	0.29705	1.8292	0.0233
1.73636	0.36193	1.84859	0.2977	1.8375	0.02313
1.74471	0.3628	1.85689	0.29831	1.84586	0.02331
1.75307	0.3636	1.8652	0.29895	1.85421	0.02349
1.76143	0.36452	1.87355	0.29963	1.86252	0.02362
1.76968	0.36548	1.88186	0.30031	1.87087	0.02357
1.77803	0.36642	1.89021	0.30113	1.87918	0.02364
1.78639	0.36721	1.89857	0.30194	1.88748	0.0237
1.7947	0.36807	1.90687	0.30258	1.89584	0.0238
1.80305	0.36891	1.91523	0.30324	1.9042	0.0239
1.81141	0.36964	1.92353	0.30398	1.91261	0.02401
1.81961	0.37041	1.93189	0.30466	1.92086	0.02412
1.82802	0.37126	1.9402	0.3054	1.92916	0.02424
1.83637	0.37199	1.94855	0.30615	1.93752	0.02437
1.84473	0.37285	1.95686	0.30684	1.94587	0.02452
1.85309	0.37347	1.96521	0.30756	1.95428	0.02466
1.86139	0.3741	1.97352	0.3083	1.96259	0.02479
1.8697	0.37471	1.98193	0.30902	1.97084	0.02488
1.87805	0.37542	1.99018	0.30967	1.97914	0.0249
1.88641	0.37629	1.99853	0.31039	1.98755	0.02494
1.89477	0.37697	2.00689	0.31111	1.99591	0.02495
1.90307	0.37754	2.0152	0.31184	2.00427	0.02496
1.91137	0.37835	2.02355	0.31266	2.01252	0.02504
1.91968	0.37915	2.03191	0.31337	2.02077	0.0252
1.92803	0.3798	2.04021	0.31412	2.02918	0.0253
1.93639	0.38036	2.04852	0.31489	2.03753	0.02541
1.94475	0.38085	2.05693	0.3157	2.04589	0.02551
1.953	0.38147	2.06523	0.3164	2.0542	0.02557
1.96136	0.3822	2.07353	0.31707	2.0625	0.0256
1.96977	0.38277	2.08184	0.31778	2.07086	0.02558
1.97807	0.38312	2.0902	0.31848	2.07921	0.02559
1.98643	0.38372	2.09855	0.31911	2.08757	0.02559
1.99468	0.38434	2.10686	0.31987	2.09593	0.0256
2.00298	0.38502	2.11521	0.32051	2.10418	0.02561
2.01134	0.38566	2.12352	0.32114	2.11248	0.02558
2.0197	0.38615	2.13182	0.32175	2.12084	0.02558
2.02805	0.38652	2.14023	0.32243	2.1292	0.0256
2.03641	0.38675	2.14859	0.32295	2.13755	0.02562
2.04471	0.38724	2.15689	0.3236	2.14586	0.02563
2.05296	0.38778	2.16525	0.32413	2.15411	0.02564
2.06137	0.38847	2.17355	0.32464	2.16252	0.02568
2.06978	0.3889	2.18186	0.32517	2.17093	0.02572
2.07809	0.38931	2.19021	0.32546	2.17928	0.02576
2.08634	0.38944	2.19852	0.32607	2.18759	0.02583
2.09464	0.39002	2.20687	0.32664	2.19578	0.02587
2.103	0.39062	2.21523	0.32718	2.20414	0.02592
2.11141	0.39093	2.22353	0.32771	2.21255	0.02598
2.11971	0.39127	2.23189	0.32831	2.22091	0.02603
2.12807	0.39162	2.2402	0.32885	2.22927	0.02596
2.13632	0.39202	2.24855	0.32946	2.23746	0.02594
2.14468	0.39228	2.25686	0.33011	2.24582	0.02589
2.15309	0.39248	2.26521	0.33073	2.25423	0.02595
2.16139	0.39256	2.27352	0.33133	2.26259	0.02601
2.16975	0.39295	2.28193	0.33186	2.27089	0.02605
2.178	0.39315	2.29023	0.33233	2.2792	0.02604
2.18636	0.39345	2.29853	0.33274	2.28744	0.02602
2.19466	0.39374	2.30684	0.33322	2.2958	0.02603
2.20307	0.39376	2.31519	0.33374	2.30421	0.02608
2.21137	0.39383	2.32361	0.33421	2.31257	0.02615
2.21973	0.39394	2.33191	0.33462	2.32093	0.02621
2.22798	0.39394	2.34021	0.33499	2.32918	0.02625
2.23634	0.39356	2.34852	0.3353	2.33748	0.02626
2.24469	0.39321	2.35687	0.33578	2.34589	0.02615
2.25311	0.39272	2.36523	0.33594	2.35425	0.02599
2.26141	0.39106	2.37359	0.33573	2.36255	0.02551
2.26944	0.38849	2.38189	0.33578	2.3708	0.02492
2.27786	0.38611	2.3902	0.33584	2.37916	0.0245
2.28621	0.38478	2.3985	0.33595	2.38757	0.02434
2.29457	0.38394	2.40691	0.33607	2.39593	0.02425
2.30293	0.38299	2.41521	0.33612	2.40423	0.0242
2.31123	0.38181	2.42352	0.33632	2.41253	0.02411
2.31948	0.38117	2.43187	0.33666	2.42078	0.02393
2.32784	0.38031	2.44018	0.33688	2.42919	0.02374
2.33625	0.37981	2.44853	0.33711	2.43761	0.02358
2.34461	0.37968	2.45689	0.33715	2.44596	0.02341
2.35286	0.37948	2.46525	0.33718	2.45421	0.02323
2.36116	0.37936	2.47355	0.33643	2.46246	0.02308
2.36952	0.37953	2.48186	0.33568	2.47082	0.02298
2.37787	0.37961	2.49021	0.33511	2.47923	0.02294
2.38628	0.37955	2.49852	0.33473	2.48759	0.02295
2.39453	0.37977	2.50687	0.33426	2.49589	0.02296
2.40284	0.38012	2.51518	0.33407	2.50419	0.02277
2.41119	0.38009	2.52348	0.33383	2.51244	0.02267
2.41955	0.38042	2.53189	0.3338	2.52086	0.02262
2.42791	0.38068	2.54025	0.33369	2.52921	0.02252
2.43621	0.38084	2.54861	0.33351	2.53762	0.0223
2.44457	0.38092	2.55691	0.33344	2.54587	0.02187
2.45282	0.38012	2.56516	0.33345	2.55412	0.0218
2.46118	0.37986	2.57352	0.33351	2.56248	0.02183
2.46953	0.37949	2.58187	0.33354	2.57089	0.02185
2.47789	0.37934	2.59028	0.3335	2.57925	0.02186
2.48619	0.3794	2.59859	0.33344	2.58755	0.02187
2.4945	0.37951	2.60684	0.33342	2.59586	0.02183
2.5028	0.37917	2.61514	0.33346	2.60416	0.02182
2.51121	0.37877	2.62355	0.33353	2.61252	0.02181
2.51957	0.37804	2.63191	0.33345	2.62093	0.02184
2.52787	0.37687	2.64027	0.33339	2.62928	0.02187
2.53618	0.37648	2.64857	0.33333	2.63748	0.02192
2.54448	0.37661	2.65682	0.33338	2.64578	0.02195
2.55289	0.37685	2.66518	0.33344	2.65419	0.02194
2.56125	0.37699	2.67353	0.33357	2.66261	0.02193
2.56961	0.37708	2.68189	0.33366	2.67091	0.02193
2.57786	0.37719	2.69025	0.33363	2.67921	0.02192
2.58616	0.37713	2.69855	0.33366	2.68746	0.02187
2.59452	0.37726	2.70686	0.33367	2.69582	0.0218
2.60293	0.3773	2.71521	0.33369	2.70423	0.02172
2.61128	0.37735	2.72357	0.3338	2.71259	0.0216
2.61953	0.37744	2.73187	0.33378	2.72089	0.02148
2.62784	0.37779	2.74018	0.33381	2.72914	0.02131
2.63619	0.3783	2.74848	0.33384	2.7375	0.02125
2.64455	0.37867	2.75689	0.33388	2.74586	0.02129
2.65291	0.379	2.76525	0.33391	2.75427	0.02137
2.66127	0.3794	2.77355	0.33386	2.76257	0.02147
2.66952	0.37978	2.78196	0.33381	2.77082	0.02152
2.67782	0.3803	2.79016	0.33372	2.77912	0.02148
2.68623	0.38086	2.79852	0.33379	2.78748	0.02145
2.69453	0.38134	2.80693	0.3338	2.79589	0.02144
2.70294	0.38185	2.81528	0.33377	2.80425	0.02139
2.71119	0.38224	2.82359	0.3336	2.81255	0.02131
2.7195	0.38269	2.83184	0.33351	2.82086	0.02122
2.72786	0.38318	2.84014	0.33343	2.82916	0.0211
2.73621	0.38362	2.84855	0.33331	2.83752	0.02097
2.74457	0.38409	2.85691	0.33317	2.84593	0.02091
2.75287	0.38451	2.86527	0.33305	2.85428	0.02095
2.76118	0.38494	2.87357	0.33291	2.86248	0.02098
2.76948	0.38547	2.88182	0.33272	2.87078	0.02103
2.77789	0.38604	2.89018	0.33269	2.87919	0.02102
2.78625	0.38648	2.89853	0.33258	2.88755	0.021
2.79455	0.38683	2.90689	0.33236	2.89596	0.02102
2.80286	0.38714	2.9153	0.33184	2.90416	0.02102
2.81116	0.38709	2.9235	0.33143	2.91246	0.021
2.81957	0.38703	2.9318	0.33105	2.92082	0.0209
2.82787	0.38701	2.94021	0.33076	2.92923	0.02079
2.83623	0.38708	2.94857	0.33032	2.93759	0.02072
2.84448	0.38722	2.95687	0.3297	2.94589	0.0207
2.85284	0.3875	2.96523	0.32878	2.95414	0.02075
2.86119	0.38787	2.97348	0.3279	2.9625	0.02079
2.86955	0.38818	2.98184	0.32728	2.97085	0.0208
2.87796	0.38849	2.99019	0.32668	2.97927	0.02081
2.88621	0.38871	2.99855	0.32618	2.98757	0.02083
2.89452	0.38861	3.00691	0.32564	2.99582	0.02083
2.90287	0.38886	3.01516	0.32513	3.00412	0.02083
2.91118	0.38903	3.02352	0.32473	3.01248	0.02085
2.91959	0.38932	3.03187	0.32429	3.02089	0.0208
2.92794	0.38967	3.04023	0.32378	3.02925	0.02066
2.93619	0.3899	3.04859	0.3233	3.03755	0.02056
2.9445	0.39021	3.05684	0.32281	3.0458	0.02043
2.95286	0.3905	3.06514	0.32238	3.05416	0.0204
2.96121	0.39078	3.07361	0.32188	3.06252	0.02038
2.96962	0.39108	3.08196	0.32121	3.07093	0.0203
2.97787	0.39129	3.09027	0.32044	3.07928	0.02022
2.98618	0.39163	3.09852	0.31958	3.08748	0.01988
2.99448	0.3921	3.10682	0.31883	3.09584	0.01965
3.00284	0.3926	3.11518	0.31809	3.10419	0.01962
3.01125	0.3931	3.12359	0.31729	3.11255	0.0195
3.01955	0.39336	3.13194	0.31638	3.12096	0.01943
3.02786	0.39367	3.14019	0.31533	3.12916	0.0194
3.03621	0.39408	3.1485	0.31424	3.13746	0.01937
3.04457	0.39458	3.15686	0.31339	3.14582	0.0194
3.05287	0.39487	3.16521	0.31244	3.15418	0.01944
3.06123	0.39496	3.17357	0.31145	3.16259	0.01946
3.06948	0.39519	3.18193	0.31042	3.17089	0.01947
3.07784	0.39563	3.19023	0.30927	3.17914	0.01946
3.08619	0.39595	3.19848	0.30822	3.18755	0.01946
3.09455	0.39598	3.20684	0.30713	3.19591	0.01943
3.10291	0.39601	3.21525	0.30596	3.20427	0.01943
3.11121	0.39609	3.22361	0.30471	3.21257	0.01937
3.11952	0.39608	3.23185	0.30326	3.22082	0.01936
3.12787	0.39616	3.24016	0.30184	3.22918	0.01937
3.13618	0.39643	3.24852	0.30051	3.23753	0.01938
3.14459	0.39664	3.25687	0.29894	3.24589	0.01938
3.15289	0.39682	3.26528	0.29741	3.25425	0.01938
3.16114	0.39688	3.27353	0.29583	3.26244	0.01938
3.16955	0.39713	3.28189	0.2944	3.2708	0.01922
3.17786	0.39752	3.29019	0.29314	3.27916	0.01918
3.18621	0.39787	3.2986	0.29194	3.28752	0.0192
3.19462	0.39792	3.30691	0.29066	3.29593	0.01919
3.20287	0.39749	3.31521	0.28945	3.30423	0.01921
3.21118	0.3968	3.32352	0.28817	3.31243	0.01918
3.21953	0.39589	3.33182	0.28703	3.32084	0.01919
3.22789	0.39526	3.34023	0.28603	3.32919	0.0192
3.23625	0.39484	3.34859	0.28487	3.33755	0.0192
3.24455	0.39454	3.35694	0.28369	3.34591	0.01916
3.25285	0.39451	3.36519	0.28261	3.35416	0.01911
3.26121	0.3946	3.3735	0.28154	3.36246	0.0191
3.26952	0.39475	3.3818	0.28053	3.37087	0.01912
3.27793	0.39498	3.39021	0.27955	3.37923	0.01914
3.28623	0.39522	3.39862	0.27848	3.38759	0.01916
3.29453	0.39516	3.40693	0.2773	3.39589	0.01916
3.30284	0.39534	3.41518	0.27603	3.40414	0.01902
3.31119	0.39552	3.42348	0.27497	3.4125	0.01804
3.31955	0.3957	3.43189	0.27392	3.42085	0.01814
3.32791	0.39592	3.44025	0.27281	3.42921	0.0182
3.33616	0.39603	3.4486	0.27172	3.43757	0.01823
3.34452	0.39638	3.45685	0.27053	3.44582	0.01825
3.35293	0.39663	3.46516	0.26947	3.45423	0.01828
3.36123	0.39692	3.47352	0.26847	3.46253	0.0183
3.36959	0.39682	3.48193	0.26743	3.47089	0.01833
3.37784	0.39677	3.49028	0.26622	3.47925	0.01837
3.38619	0.39705	3.49853	0.26489	3.4875	0.0184
3.39455	0.39703	3.50684	0.26347	3.49585	0.01842
3.40291	0.39708	3.51519	0.26198	3.50421	0.01839
3.41121	0.39704	3.52355	0.26035	3.51257	0.01834
3.41957	0.39638	3.53191	0.25872	3.52087	0.01809
3.42782	0.3962	3.54027	0.257	3.52918	0.01756
3.43618	0.39623	3.54852	0.25529	3.53748	0.01746
3.44459	0.39624	3.55687	0.25368	3.54584	0.01742
3.45289	0.3964	3.56523	0.25207	3.55419	0.01739
3.46125	0.39678	3.57359	0.25053	3.56255	0.01737
3.46955	0.39707	3.58194	0.24897	3.57085	0.0174
3.47786	0.39742	3.59014	0.24728	3.5791	0.01737
3.48621	0.39786	3.59855	0.24561	3.58752	0.01738
3.49457	0.39835	3.60685	0.24387	3.59587	0.01731
3.50293	0.39886	3.61527	0.24169	3.60423	0.01724
3.51123	0.39933	3.62357	0.23943	3.61253	0.01723
3.51953	0.39976	3.63187	0.23706	3.62084	0.01719
3.52784	0.40027	3.64018	0.23479	3.62919	0.0172
3.53625	0.40075	3.64853	0.23259	3.63755	0.01719
3.54455	0.40119	3.65689	0.23008	3.64585	0.0172
3.55285	0.40158	3.6646	0.22757	3.65421	0.01719
3.56116	0.40197	3.67109	0.22503	3.66252	0.01715
3.56957	0.4021	3.67698	0.22246	3.67082	0.01719
3.57793	0.40223	3.68202	0.21995	3.67918	0.01721
3.58623	0.40227	3.68748	0.2174	3.68753	0.01723
3.59453	0.40247	3.69321	0.21487	3.69589	0.01726
3.60284	0.40275	3.69868	0.21236	3.70419	0.01727
3.61119	0.4031	3.70425	0.20979	3.7125	0.0173
3.61955	0.40349	3.70923	0.20726	3.72085	0.01732
3.62796	0.40381	3.7141	0.2047	3.72927	0.01733
3.63621	0.40406	3.71919	0.20212	3.73757	0.01734
3.64452	0.4042	3.72434	0.19957	3.74587	0.01735
3.65287	0.40441	3.72996	0.197	3.75418	0.01736
3.66123	0.40468	3.73553	0.19444	3.76253	0.01736
3.66959	0.40489	3.74105	0.19191	3.77089	0.01734
3.67789	0.40502	3.74657	0.18934	3.77925	0.01731
3.68619	0.40522	3.7516	0.18684	3.78755	0.01729
3.69444	0.40545	3.75627	0.1843	3.7958	0.01729
3.70285	0.40591	3.76007	0.18178	3.8041	0.01716
3.71121	0.40629	3.76387	0.17926	3.81252	0.01716
3.71962	0.4067	3.76805	0.17669	3.82093	0.01719
3.72793	0.40704	3.77218	0.1741	3.82923	0.01721
3.73618	0.40719	3.77603	0.17159	3.83753	0.01722
3.74448	0.40748	3.77903	0.16908	3.84584	0.01725
3.75289	0.40786	3.78203	0.16645	3.85419	0.01728
3.76125	0.40817	3.78503	0.16384	3.8625	0.01731
3.76955	0.4085	3.78825	0.16126	3.87091	0.01734
3.77785	0.40881	3.79227	0.15876	3.87921	0.01737
3.78616	0.40916	3.79677	0.1562	3.88752	0.01736
3.79457	0.40954	3.80143	0.1536	3.89582	0.01738
3.80287	0.40969	3.80593	0.15107	3.90418	0.01733
3.81128	0.41004	3.8108	0.14855	3.91253	0.01736
3.81948	0.41024	3.81616	0.14605	3.92089	0.01738
3.82784	0.41042	3.82168	0.14349	3.92919	0.01738
3.83625	0.41072	3.82752	0.14098	3.9375	0.01741
3.8446	0.41101	3.83325	0.13843	3.94591	0.01743
3.85291	0.41124	3.83925	0.13593	3.95421	0.01744
3.86121	0.41147	3.84509	0.13342	3.96257	0.01745
3.86946	0.41169	3.85141	0.13089	3.97087	0.01745
3.87787	0.41193	3.85784	0.12839	3.97918	0.01747
3.88623	0.41211	3.86432	0.12584	3.98753	0.01746
3.89459	0.4122	3.87053	0.12332	3.99584	0.01746
3.90289	0.41225	3.87707	0.12077	4.00425	0.01737
3.91119	0.41231	3.88377	0.11821	4.0125	0.01731
3.9195	0.41236	3.89009	0.11564	4.02085	0.01728
3.92785	0.41236	3.89785	0.11311	4.02916	0.01728
3.93621	0.41235	3.90616	0.11079	4.03752	0.01729
3.94462	0.41222	3.91451	0.10857	4.04587	0.0173
3.95287	0.41193	3.92287	0.10636	4.05423	0.01731
3.96112	0.41162	3.93128	0.10407	4.06253	0.01732
3.96953	0.4116	3.93959	0.10201	4.07084	0.01735
3.97789	0.41161	3.94784	0.10011	4.07919	0.01735
3.98625	0.4117	3.95619	0.09832	4.0875	0.01736
3.99455	0.41171	3.96455	0.09651	4.09591	0.01737
4.00285	0.41158	3.97291	0.09474	4.10416	0.01737
4.01116	0.4111	3.98127	0.09288	4.11246	0.01731
4.01952	0.41081	3.98952	0.09124	4.12082	0.01714
4.02787	0.41068	3.99782	0.08939	4.12923	0.01716
4.03623	0.41032	4.00034	0.08684	4.13759	0.01719
4.04453	0.40997	4.00859	0.08434	4.14584	0.01721
4.05284	0.4097	4.01694	0.08279	4.15419	0.01731
4.06119	0.40962	4.02519	0.08145	4.1625	0.01722
4.06955	0.40956	4.0335	0.08025	4.17085	0.01722
4.07791	0.40956	4.04185	0.07921	4.17921	0.01723
4.08621	0.40944	4.05021	0.07826	4.18757	0.01724
4.09446	0.40931	4.05857	0.07737	4.19582	0.01722
4.10287	0.40937	4.06693	0.07653	4.20418	0.01738
4.11123	0.40942	4.07518	0.07577	4.21253	0.01732
4.11959	0.40939	4.08348	0.07508	4.22089	0.01718
4.12794	0.40932	4.09189	0.07446	4.22925	0.01722
4.13619	0.40926	4.10025	0.07384	4.23755	0.0173
4.1445	0.40919	4.1086	0.07324	4.24585	0.01719
4.15291	0.40927	4.11691	0.0727	4.25416	0.01704
4.16127	0.4093	4.12516	0.07213	4.26251	0.01707
4.16957	0.40921	4.13352	0.07159	4.27087	0.01701
4.17787	0.40905	4.14193	0.07112	4.27923	0.01714
4.18618	0.40909	4.15023	0.07068	4.28753	0.01746
4.19453	0.40929	4.15853	0.07025	4.29578	0.0176
4.20289	0.40952	4.16684	0.06984	4.30419	0.01765
4.21125	0.40969	4.17514	0.06944	4.31255	0.01732
4.2196	0.40979	4.18355	0.06909	4.32091	0.01718
4.2278	0.40991	4.19191	0.06876	4.32921	0.01707
4.23616	0.41015	4.20032	0.06843	4.33751	0.01718
4.24457	0.4104	4.20857	0.06812	4.34587	0.0173
4.25293	0.4105	4.21682	0.06776	4.35423	0.01737
4.26128	0.41053	4.22518	0.06749	4.36259	0.01744
4.26948	0.41047	4.23353	0.06719	4.37089	0.01736
4.27778	0.41046	4.24194	0.06693	4.37914	0.0173
4.28619	0.41047	4.25025	0.06667	4.3875	0.01718
4.2946	0.41034	4.2585	0.0664	4.39585	0.01717
4.30291	0.41025	4.26685	0.06617	4.40421	0.01714
4.31121	0.41004	4.27521	0.06595	4.41257	0.01723
4.31946	0.40984	4.28362	0.06574	4.42087	0.01709
4.32787	0.40979	4.29193	0.06549	4.42918	0.01725
4.33623	0.40971	4.30018	0.06525	4.43753	0.01724
4.34453	0.40952	4.30843	0.06506	4.44589	0.0173
4.35289	0.40924	4.31689	0.06488	4.45425	0.01729
4.36114	0.40889	4.32525	0.06469	4.4625	0.01711
4.36955	0.4087	4.3336	0.0645	4.4708	0.01718
4.37791	0.40855	4.34185	0.06431	4.47921	0.01715
4.38626	0.40842	4.35016	0.0641	4.48751	0.01712
4.39457	0.40824	4.35857	0.06391	4.49587	0.01726
4.40282	0.4081	4.36693	0.06371	4.50423	0.01723
4.41112	0.40794	4.37523	0.0635	4.51248	0.01727
4.41953	0.40785	4.38359	0.06331	4.52084	0.01726
4.42789	0.40787	4.39184	0.06309	4.52919	0.01723
4.43625	0.4079	4.40014	0.06286	4.5376	0.01718
4.44455	0.4078	4.40855	0.0627	4.54591	0.01709
4.4528	0.4077	4.41691	0.06255	4.55416	0.01715
4.46116	0.40779	4.42527	0.0624	4.56246	0.01726
4.46957	0.40777	4.43352	0.06223	4.57087	0.01718
4.47798	0.40775	4.44182	0.06209	4.57923	0.01718
4.48623	0.40749	4.45023	0.06195	4.58759	0.01712
4.49448	0.4072	4.45859	0.06184	4.59589	0.01709
4.50284	0.40702	4.46694	0.06172	4.60414	0.01702
4.51125	0.40689	4.47525	0.06158	4.6125	0.01697
4.5196	0.40658	4.4835	0.06145	4.62091	0.01704
4.52791	0.40613	4.49185	0.06132	4.62927	0.01706
4.53616	0.40551	4.50026	0.06122	4.63757	0.01704
4.54446	0.40507	4.50862	0.06111	4.64582	0.017
4.55282	0.40458	4.51693	0.06098	4.65412	0.01695
4.56123	0.40399	4.52518	0.06085	4.66253	0.01695
4.56959	0.4034	4.53348	0.06071	4.67089	0.01688
4.57789	0.40286	4.54184	0.06059	4.67925	0.01686
4.58614	0.4023	4.55025	0.06044	4.68755	0.01689
4.5945	0.40187	4.5586	0.0603	4.69585	0.01687
4.60291	0.40136	4.56685	0.06013	4.70416	0.01691
4.61127	0.4008	4.5751	0.05997	4.71257	0.01681
4.61957	0.40018	4.58351	0.05983	4.72093	0.01675
4.62782	0.3993	4.59187	0.05967	4.72923	0.01674
4.63618	0.39873	4.60023	0.05953	4.73748	0.01679
4.64459	0.3982	4.60859	0.05936	4.74578	0.01677
4.65289	0.39755	4.61684	0.05919	4.75419	0.01667
4.66125	0.39673	4.62519	0.05903	4.7625	0.0166
4.6695	0.3958	4.63355	0.05889	4.77085	0.01656
4.6778	0.39449	4.64191	0.05874	4.77916	0.01653
4.68621	0.39256	4.65027	0.05859	4.78746	0.01636
4.69462	0.39079	4.65851	0.05842	4.79587	0.01616
4.70298	0.38917	4.66676	0.05827	4.80423	0.01626
4.71123	0.38772	4.67523	0.05813	4.81253	0.0163
4.71948	0.38639	4.68359	0.058	4.82089	0.0163
4.72784	0.38528	4.69194	0.05784	4.82914	0.01629
4.73625	0.3842	4.70025	0.05768	4.8375	0.01632
4.7446	0.38316	4.70844	0.05751	4.84591	0.01638
4.75291	0.3821	4.71685	0.05734	4.85426	0.01638
4.76116	0.38119	4.72527	0.05719	4.86257	0.01644
4.76946	0.38042	4.73362	0.05703	4.87087	0.01638
4.77787	0.37968	4.74193	0.05686	4.87918	0.01642
4.78623	0.37882	4.75012	0.05668	4.88753	0.0164
4.79459	0.37796	4.75848	0.05652	4.89589	0.01634
4.80289	0.37717	4.76689	0.05636	4.90425	0.01634
4.81119	0.37624	4.7753	0.0562	4.91255	0.01633
4.8195	0.37532	4.7836	0.05602	4.9208	0.01647
4.82791	0.37441	4.79185	0.05583	4.92916	0.01653
4.83626	0.37343	4.80016	0.05563	4.93751	0.01643
4.84457	0.37248	4.80851	0.05545	4.94587	0.01627
4.85287	0.37149	4.81693	0.05527	4.95423	0.0162
4.86118	0.37063	4.82528	0.05509	4.96253	0.01618
4.86953	0.36994	4.83353	0.05489	4.97084	0.01617
4.87794	0.36918	4.84178	0.05471	4.97919	0.01625
4.88625	0.36834	4.85019	0.05452	4.9876	0.01632
4.8945	0.36739	4.85855	0.05431	4.99585	0.01635
4.90285	0.36643	4.86691	0.05409	5.00421	0.01628
4.91121	0.36563	4.87526	0.05389	5.01251	0.01619
4.91957	0.36481	4.88351	0.05369	5.02082	0.01601
4.92793	0.36394	4.89182	0.0535	5.02918	0.01604
4.93623	0.363	4.90023	0.05331	5.03753	0.01605
4.94453	0.36174	4.90859	0.0531	5.04589	0.01608
4.95284	0.36054	4.91689	0.05287	5.05414	0.01615
4.96125	0.35927	4.92525	0.05263	5.0625	0.01613
4.9696	0.35771	4.93344	0.05235	5.07091	0.0161
4.97791	0.356	4.94185	0.05211	5.07921	0.01604
4.986	0.35349	4.95026	0.05184	5.08751	0.01601
4.9943	0.35131	4.95862	0.05155	5.09582	0.01605
5.00271	0.34959	4.96687	0.05123	5.10412	0.01602
5.01112	0.34798	4.97518	0.0509	5.11253	0.01604
5.01943	0.34644	4.98348	0.05059	5.12089	0.01601
5.02768	0.34499	4.99189	0.05025	5.12925	0.01596
5.03598	0.3437	5.0003	0.04993	5.13755	0.01598
5.04434	0.34251	5.00855	0.04957	5.14585	0.0159
5.05269	0.34135	5.01685	0.04919	5.15416	0.01591
5.0611	0.34007	5.0251	0.04881	5.16257	0.0159
5.06941	0.33862	5.03351	0.04846	5.17092	0.01587
5.07771	0.33683	5.04192	0.04809	5.17918	0.01577
5.08596	0.3349	5.05028	0.04771	5.18748	0.01573
5.09437	0.33301	5.05859	0.04735	5.19584	0.01578
5.10273	0.3309	5.06684	0.047	5.20419	0.01573
5.11109	0.32887	5.07514	0.04663	5.2126	0.01576
5.11934	0.32699	5.0836	0.04626	5.22091	0.01567
5.12769	0.32526	5.09191	0.04591	5.22921	0.01561
5.136	0.32374	5.10026	0.04553	5.23746	0.01557
5.14441	0.32206	5.10857	0.04514	5.24587	0.01554
5.15276	0.32037	5.11682	0.04474	5.25423	0.01563
5.16107	0.31857	5.12518	0.04432	5.26259	0.01547
5.16937	0.31677	5.13359	0.04393	5.27089	0.01542
5.17768	0.3151	5.14194	0.04361	5.27919	0.01538
5.18603	0.31343	5.15019	0.04326	5.2875	0.01529
5.19439	0.31155	5.1585	0.04294	5.29585	0.01525
5.20275	0.30958	5.16685	0.04268	5.30421	0.01523
5.211	0.30736	5.17526	0.04241	5.31251	0.01526
5.21919	0.30481	5.18362	0.04208	5.32087	0.01525
5.22739	0.30226	5.19187	0.04185	5.32918	0.01523
5.2351	0.29975	5.20018	0.04161	5.33753	0.01524
5.24223	0.29723	5.20848	0.04139	5.34589	0.01522
5.24801	0.29466	5.21689	0.04124	5.35425	0.01522
5.25385	0.29212	5.2253	0.04109	5.3625	0.01522
5.2598	0.28961	5.23355	0.04093	5.3708	0.01521
5.26569	0.28705	5.24185	0.04072	5.37916	0.01517
5.27121	0.28453	5.25016	0.04058	5.38751	0.01513
5.27673	0.28198	5.25851	0.04044	5.39587	0.01513
5.28246	0.27947	5.26693	0.04033	5.40418	0.01512
5.28787	0.27693	5.27528	0.0402	5.41253	0.01513
5.29323	0.27439	5.28353	0.04006	5.42078	0.01513
5.29853	0.27187	5.29184	0.0399	5.42919	0.01512
5.30416	0.26936	5.30019	0.03974	5.4376	0.01513
5.30984	0.26686	5.30855	0.03958	5.44591	0.01511
5.31621	0.26431	5.31691	0.03945	5.45416	0.0151
5.32323	0.26179	5.32526	0.03934	5.46246	0.0151
5.33035	0.25928	5.33357	0.03924	5.47082	0.01509
5.33791	0.25677	5.34182	0.03915	5.47923	0.01508
5.34551	0.25426	5.35018	0.03908	5.48759	0.01506
5.35382	0.25175	5.35859	0.039	5.49584	0.01504
5.36217	0.24931	5.36694	0.03893	5.50419	0.01504
5.37005	0.24678	5.37519	0.03886	5.5125	0.01499
5.37626	0.24426	5.38355	0.03878	5.52085	0.01497
5.38151	0.24175	5.39185	0.03872	5.52921	0.01494
5.38655	0.23918	5.40021	0.03865	5.53757	0.01493
5.39164	0.23663	5.40862	0.0386	5.54587	0.01489
5.39689	0.23406	5.41687	0.03846	5.55418	0.01487
5.40182	0.23153	5.42523	0.03834	5.56253	0.01487
5.40653	0.22895	5.43353	0.03825	5.57089	0.01487
5.41119	0.22644	5.44189	0.03813	5.57919	0.01487
5.41676	0.22388	5.45025	0.03802	5.5875	0.01487
5.42239	0.22134	5.45855	0.03791	5.59585	0.01487
5.42759	0.21875	5.46685	0.03771	5.60416	0.01485
5.43069	0.21624	5.47516	0.03756	5.61257	0.01486
5.43423	0.21367	5.48357	0.03748	5.62093	0.01487
5.43953	0.21115	5.49192	0.0374	5.62923	0.01486
5.44601	0.20863	5.50023	0.03733	5.63753	0.01485
5.45351	0.20611	5.50853	0.03723	5.64584	0.0148
5.46187	0.20391	5.51684	0.03702	5.65419	0.01479
5.47023	0.20201	5.52514	0.03688	5.6626	0.01477
5.47848	0.20031	5.53355	0.03679	5.67085	0.01477
5.48684	0.19892	5.54191	0.0367	5.67916	0.01474
5.49525	0.19745	5.55021	0.03662	5.68751	0.01469
5.5036	0.19623	5.55846	0.03652	5.69582	0.01467
5.51185	0.19504	5.56687	0.03644	5.70423	0.01465
5.52016	0.19387	5.57517	0.03631	5.71259	0.01464
5.52857	0.19275	5.58359	0.03623	5.72084	0.01463
5.53687	0.19173	5.59194	0.03616	5.72919	0.01462
5.54523	0.19075	5.60019	0.03609	5.7375	0.01457
5.55359	0.18982	5.6085	0.03604	5.74585	0.01442
5.56189	0.18893	5.61685	0.03601	5.75426	0.01438
5.57019	0.18808	5.62521	0.03595	5.76257	0.01437
5.5785	0.18723	5.63362	0.03591	5.77082	0.01427
5.58691	0.18636	5.64192	0.03588	5.77917	0.01427
5.59521	0.18551	5.65017	0.03584	5.78753	0.01425
5.60357	0.1847	5.65853	0.03581	5.79589	0.01425
5.61187	0.18392	5.66684	0.03578	5.80425	0.01424
5.62017	0.18307	5.67525	0.03575	5.81255	0.01424
5.62853	0.18227	5.6836	0.03571	5.82085	0.01424
5.63689	0.18152	5.69185	0.03567	5.82916	0.01423
5.64519	0.18075	5.70021	0.03561	5.83751	0.01422
5.6535	0.17998	5.70851	0.0356	5.84592	0.0142
5.66185	0.17902	5.71692	0.03557	5.85423	0.01419
5.67016	0.1782	5.72523	0.03553	5.86248	0.01417
5.67851	0.17742	5.73353	0.03548	5.87084	0.01415
5.68692	0.17675	5.74189	0.03544	5.87919	0.01414
5.69517	0.17601	5.75019	0.03541	5.88755	0.01411
5.70353	0.17532	5.75855	0.03537	5.89591	0.01405
5.71189	0.17472	5.76691	0.03535	5.90416	0.01403
5.72025	0.17404	5.77521	0.0353	5.91251	0.01397
5.72855	0.17337	5.78351	0.03527	5.92087	0.01396
5.73685	0.17267	5.79187	0.03523	5.92923	0.01395
5.74516	0.17198	5.80023	0.0352	5.93759	0.01394
5.75351	0.17129	5.80859	0.03519	5.94584	0.01393
5.76187	0.17059	5.81689	0.03519	5.95419	0.01392
5.77023	0.16995	5.82519	0.03518	5.9625	0.0139
5.77853	0.16926	5.8335	0.03513	5.97085	0.01389
5.78684	0.16847	5.84185	0.03509	5.97921	0.01387
5.79519	0.16752	5.85026	0.03509	5.98757	0.0138
5.80355	0.16669	5.85862	0.03508	5.99582	0.01378
5.81191	0.16587	5.86687	0.03501	6.00417	0.01376
5.82021	0.16502	5.87517	0.03496	6.01248	0.01374
5.82857	0.16434	5.88353	0.03494	6.02089	0.01371
5.83682	0.16374	5.89189	0.03491	6.02925	0.0137
5.84517	0.16322	5.90025	0.03488	6.0375	0.01367
5.85353	0.1627	5.90855	0.03484	6.04585	0.01364
5.86189	0.16218	5.9168	0.03482	6.05416	0.01364
5.87019	0.16163	5.92521	0.0348	6.06251	0.01362
5.87855	0.161	5.93351	0.03478	6.07092	0.0136
5.88685	0.16027	5.94192	0.03476	6.07923	0.01359
5.89521	0.15964	5.95028	0.03476	6.08753	0.01357
5.90357	0.15908	5.95853	0.03474	6.09584	0.01356
5.91187	0.15851	5.96689	0.03472	6.10419	0.01355
5.92017	0.15791	5.97519	0.03471	6.11255	0.01353
5.92853	0.15735	5.98355	0.0347	6.12091	0.0135
5.93689	0.15687	5.99191	0.03469	6.12921	0.01349
5.94525	0.15635	6.00021	0.0347	6.13751	0.01348
5.95355	0.15581	6.00851	0.03468	6.14587	0.01346
5.96185	0.15532	6.01687	0.03467	6.15417	0.01343
5.97021	0.15491	6.02523	0.03467	6.16253	0.01342
5.97857	0.15454	6.03358	0.03466	6.17084	0.0134
5.98687	0.15417	6.04189	0.03464	6.17914	0.01338
5.99523	0.15383	6.05019	0.03464	6.18755	0.01336
6.00353	0.15352	6.05855	0.03461	6.19591	0.01335
6.01189	0.15321	6.06685	0.0346	6.20421	0.01333
6.02019	0.15292	6.07526	0.0346	6.21257	0.01332
6.02855	0.1526	6.08357	0.03458	6.22082	0.0133
6.03691	0.15228	6.09187	0.03456	6.22923	0.01328
6.04521	0.15198	6.10017	0.03456	6.23753	0.01327
6.05351	0.15168	6.10853	0.03457	6.24589	0.01325
6.06187	0.1514	6.11689	0.03455	6.25419	0.01324
6.07023	0.15111	6.12525	0.03456	6.2625	0.01323
6.07853	0.15081	6.13355	0.03456	6.27085	0.0132
6.08694	0.15052	6.14185	0.03457	6.27921	0.01318
6.09519	0.1502	6.15021	0.03458	6.28757	0.01318
6.1035	0.14989	6.15857	0.0346	6.29587	0.01317
6.11185	0.14965	6.16687	0.03461	6.30423	0.01315
6.12016	0.14936	6.17523	0.03462	6.31248	0.01314
6.12857	0.14914	6.18353	0.03464	6.32084	0.01312
6.13687	0.1489	6.19184	0.03465	6.32914	0.0131
6.14523	0.14853	6.20019	0.03465	6.33755	0.0131
6.15353	0.14823	6.20855	0.03467	6.34585	0.01308
6.16184	0.14793	6.21691	0.03468	6.35421	0.01306
6.17025	0.14766	6.22521	0.03471	6.36251	0.01305
6.17855	0.14738	6.23357	0.03473	6.37087	0.01302
6.18685	0.1471	6.24187	0.03475	6.37923	0.01301
6.19521	0.14689	6.25017	0.03476	6.38753	0.01299
6.20351	0.14667	6.25859	0.03477	6.39584	0.01298
6.21187	0.14648	6.26689	0.03478	6.40419	0.01296
6.22023	0.14633	6.27519	0.03479	6.41255	0.01295
6.22853	0.14616	6.28355	0.0348	6.42085	0.01293
6.23689	0.14597	6.29191	0.03483	6.42921	0.01291
6.24525	0.14579	6.30021	0.03483	6.43746	0.0129
6.2536	0.1456	6.30857	0.03482	6.44587	0.0129
6.26191	0.14541	6.31687	0.03482	6.45423	0.01288
6.27021	0.1452	6.32523	0.03484	6.46253	0.01286
6.27857	0.14503	6.33353	0.03485	6.47089	0.01285
6.28687	0.14477	6.34189	0.03486	6.47919	0.01283
6.29523	0.14461	6.35025	0.03485	6.4875	0.01282
6.30353	0.14449	6.35855	0.03486	6.49585	0.01281
6.31194	0.14437	6.36685	0.03488	6.50421	0.01279
6.32019	0.14424	6.37516	0.03488	6.51251	0.01276
6.32855	0.14413	6.38357	0.03488	6.52087	0.01275
6.33685	0.14405	6.39187	0.03489	6.52912	0.01273
6.34521	0.14398	6.40023	0.03489	6.53753	0.0127
6.35362	0.14394	6.40853	0.0349	6.54589	0.01268
6.36187	0.14385	6.41684	0.0349	6.55419	0.01266
6.37017	0.14378	6.42525	0.03493	6.56255	0.01264
6.37853	0.1437	6.43355	0.03492	6.57085	0.01262
6.38689	0.14359	6.44185	0.03493	6.57916	0.01258
6.39525	0.14343	6.45021	0.03482	6.58751	0.01254
6.4036	0.14331	6.45857	0.03465	6.59587	0.01251
6.41191	0.1432	6.46687	0.03457	6.60423	0.01249
6.42021	0.14307	6.47523	0.03455	6.61253	0.01245
6.42851	0.14298	6.48353	0.03452	6.62084	0.01242
6.43687	0.14287	6.49189	0.03451	6.62919	0.01238
6.44517	0.14279	6.50019	0.03449	6.63755	0.01233
6.45353	0.14271	6.50855	0.03448	6.64585	0.01229
6.46184	0.14266	6.51691	0.03448	6.65421	0.01225
6.47019	0.14258	6.52521	0.03447	6.66251	0.0122
6.47855	0.14249	6.53357	0.03447	6.67087	0.01216
6.48685	0.14241	6.54187	0.03447	6.67923	0.01212
6.49521	0.14231	6.55017	0.03447	6.68753	0.01208
6.50351	0.14218	6.55853	0.03446	6.69589	0.01203
6.51187	0.14207	6.56694	0.03446	6.70419	0.01198
6.52023	0.14193	6.57525	0.03445	6.7125	0.01194
6.52859	0.14182	6.58355	0.03443	6.72091	0.01189
6.53689	0.14168	6.59185	0.03444	6.72926	0.01184
6.54519	0.14155	6.60021	0.03444	6.73751	0.01178
6.5535	0.14139	6.60862	0.03444	6.74587	0.01172
6.56185	0.1413	6.61687	0.03441	6.75417	0.01166
6.57026	0.14123	6.62523	0.0344	6.76253	0.01159
6.57862	0.14115	6.63353	0.03438	6.77089	0.01154
6.58687	0.14106	6.64189	0.03436	6.77925	0.01147
6.59517	0.14102	6.65025	0.03435	6.78755	0.01139
6.60348	0.14097	6.6586	0.03435	6.7958	0.01133
6.61189	0.141	6.66691	0.03435	6.80416	0.01125
6.62025	0.14099	6.67521	0.03433	6.81251	0.01118
6.62855	0.14095	6.68351	0.0343	6.82092	0.01111
6.63685	0.14094	6.69187	0.03428	6.82923	0.01103
6.64516	0.14085	6.70028	0.03425	6.83753	0.01095
6.65357	0.14081	6.70853	0.03425	6.84584	0.01086
6.66192	0.14064	6.71689	0.03423	6.85419	0.01078
6.67023	0.14053	6.72519	0.0342	6.86255	0.01069
6.67859	0.14042	6.73355	0.03419	6.87085	0.0106
6.68683	0.14033	6.74191	0.03419	6.87921	0.0105
6.69519	0.14023	6.75021	0.03419	6.88751	0.0104
6.70355	0.14017	6.75851	0.03419	6.89587	0.01032
6.71185	0.14009	6.76687	0.03419	6.90417	0.01024
6.72026	0.14003	6.77517	0.03419	6.91258	0.01016
6.72851	0.13996	6.78353	0.03419	6.92084	0.01005
6.73687	0.13979	6.79194	0.03419	6.92914	0.00996
6.74517	0.13962	6.80019	0.03417	6.93755	0.00988
6.75353	0.13951	6.8085	0.03413	6.94591	0.00978
6.76189	0.13938	6.81685	0.03411	6.95421	0.00969
6.77019	0.13925	6.82526	0.03409	6.96251	0.0096
6.7785	0.13914	6.83362	0.03406	6.97082	0.00953
6.78685	0.13904	6.84187	0.03403	6.97917	0.00947
6.79526	0.13894	6.85017	0.03399	6.98753	0.0094
6.80357	0.13881	6.85853	0.03397	6.99589	0.00934
6.81192	0.13867	6.86689	0.03393	7.00425	0.00929
6.82017	0.13856	6.87525	0.03391	7.0125	0.00924
6.82853	0.13851	6.8836	0.03388	7.02085	0.00918
6.83694	0.13847	6.8918	0.03387	7.02921	0.00913
6.84525	0.13838	6.90016	0.03384	7.03757	0.00908
6.85355	0.1383	6.90857	0.03383	7.04592	0.00905
6.86185	0.13826	6.91692	0.03381	7.05417	0.00902
6.87016	0.13824	6.92528	0.03378	7.06248	0.00898
6.87857	0.13824	6.93353	0.03375	7.07089	0.009
6.88692	0.13821	6.94183	0.03373	7.07919	0.00898
6.89523	0.13811	6.95019	0.03371	7.08755	0.00903
6.90358	0.13803	6.95855	0.03368	7.09591	0.00906
6.91183	0.13797	6.96691	0.03367	7.10416	0.00906
6.92019	0.13795	6.97526	0.03363	7.11246	0.00908
6.92855	0.1379	6.98351	0.0336	7.12087	0.00911
6.93691	0.13782	6.99182	0.0336	7.12923	0.00914
6.94521	0.13775	7.00017	0.03359	7.13758	0.00918
6.95351	0.13766	7.00853	0.03357	7.14583	0.00919
6.96182	0.13758	7.01694	0.03355	7.15414	0.0092
6.97023	0.13752	7.02519	0.03354	7.16255	0.00919
6.97858	0.13746	7.0335	0.03353	7.17085	0.00868
6.98689	0.13743	7.04191	0.03351	7.17921	0.00931
6.99525	0.13736	7.05026	0.03348	7.18757	0.00944
7.0035	0.13726	7.05857	0.03347	7.19582	0.00955
7.01185	0.13718	7.06692	0.03345	7.20423	0.00968
7.02021	0.1371	7.07517	0.03344	7.21258	0.00993
7.02857	0.13707	7.08353	0.03343	7.22089	0.01012
7.03692	0.137	7.09189	0.03344	7.22925	0.01027
7.04512	0.13692	7.10025	0.03343	7.23744	0.0104
7.05353	0.13687	7.1086	0.0334	7.2458	0.01052
7.06189	0.13683	7.11685	0.03338	7.25421	0.01063
7.07025	0.13676	7.12516	0.03332	7.26257	0.01075
7.07855	0.1367	7.13357	0.03331	7.27092	0.01088
7.08685	0.13662	7.14192	0.03331	7.27917	0.011
7.09516	0.13657	7.15023	0.03331	7.28742	0.01111
7.10357	0.13651	7.15853	0.0333	7.29583	0.01121
7.11192	0.13645	7.16678	0.03329	7.30425	0.01129
7.12023	0.13633	7.17519	0.0333	7.3126	0.01141
7.12853	0.13624	7.18355	0.03331	7.32091	0.01151
7.13683	0.13615	7.19185	0.03328	7.3291	0.01161
7.14519	0.13603	7.20026	0.03328	7.33751	0.01172
7.1536	0.13592	7.20851	0.03327	7.34587	0.01184
7.16191	0.13581	7.21682	0.03326	7.35428	0.01196
7.17021	0.13568	7.22523	0.03327	7.36258	0.01207
7.17846	0.13547	7.23353	0.03327	7.37083	0.01218
7.18682	0.13532	7.24194	0.03327	7.37914	0.01231
7.19517	0.13521	7.25019	0.03325	7.3875	0.01244
7.20358	0.13513	7.2585	0.03324	7.39591	0.01256
7.21189	0.13506	7.26685	0.03321	7.40421	0.01269
7.22019	0.13496	7.27521	0.03319	7.41257	0.0128
7.2285	0.1349	7.28357	0.0332	7.42082	0.01292
7.23685	0.13487	7.29187	0.03317	7.42917	0.01304
7.24521	0.13483	7.30017	0.03315	7.43753	0.01318
7.25357	0.1347	7.30853	0.03313	7.44589	0.01331
7.26187	0.13454	7.31689	0.03309	7.45425	0.01344
7.27017	0.13441	7.32525	0.03304	7.4625	0.01356
7.27848	0.13433	7.3336	0.03297	7.4708	0.01367
7.28689	0.13424	7.34185	0.0329	7.47921	0.0138
7.29525	0.13415	7.35016	0.03285	7.48757	0.01393
7.30355	0.1341	7.35857	0.03281	7.49592	0.01409
7.31185	0.13406	7.36692	0.03279	7.50417	0.01416
7.32021	0.13405	7.37523	0.03274	7.51248	0.01437
7.32857	0.13401	7.38358	0.03273	7.52089	0.01454
7.33692	0.13398	7.39183	0.03271	7.52925	0.01454
7.34523	0.13396	7.40019	0.03268	7.5376	0.01455
7.35353	0.13396	7.4086	0.03267	7.54585	0.01477
7.36183	0.13394	7.41691	0.03264	7.5541	0.01502
7.37019	0.13394	7.42526	0.03264	7.56246	0.01532
7.3786	0.13387	7.43346	0.03262	7.57087	0.01559
7.38691	0.13383	7.44182	0.03263	7.57928	0.01593
7.39521	0.1338	7.45023	0.03261	7.58758	0.01627
7.40351	0.13378	7.45858	0.0326	7.59583	0.01661
7.41182	0.13379	7.46694	0.03259	7.60414	0.01694
7.42023	0.13381	7.47519	0.03257	7.6125	0.0173
7.42858	0.13376	7.4835	0.03254	7.62091	0.0177
7.43694	0.13368	7.49185	0.03251	7.62926	0.01812
7.44519	0.13364	7.50021	0.03251	7.63751	0.01843
7.4535	0.13362	7.50862	0.0325	7.64576	0.01871
7.46185	0.13362	7.51692	0.03247	7.65417	0.0189
7.47026	0.1336	7.52517	0.03246	7.66253	0.01881
7.47862	0.13352	7.53353	0.03246	7.67089	0.01822
7.48687	0.13333	7.54189	0.03243	7.67925	0.01805
7.49517	0.13318	7.55025	0.03244	7.6875	0.01816
7.50348	0.13307	7.55855	0.0324	7.6958	0.01818
7.51189	0.13302	7.5668	0.03239	7.70421	0.01834
7.52025	0.13282	7.57521	0.03238	7.71257	0.01846
7.52855	0.1327	7.58357	0.03236	7.72087	0.0186
7.53685	0.13261	7.59192	0.03234	7.72917	0.01871
7.54516	0.13246	7.60023	0.03229	7.73748	0.01883
7.55351	0.13226	7.60853	0.03227	7.74583	0.01889
7.56192	0.13209	7.61678	0.03225	7.75425	0.01877
7.57028	0.13197	7.62519	0.03223	7.76255	0.0188
7.57853	0.13189	7.6336	0.03218	7.77085	0.01878
7.58683	0.13185	7.64191	0.03216	7.77916	0.01884
7.59519	0.13183	7.65026	0.03212	7.78751	0.01909
7.60355	0.13183	7.65846	0.03209	7.79592	0.01948
7.61191	0.13185	7.66682	0.03207	7.80428	0.01999
7.62016	0.13183	7.67523	0.03205	7.81253	0.02033
7.62851	0.13182	7.68364	0.03202	7.82083	0.02073
7.63687	0.13182	7.69194	0.032	7.82914	0.02116
7.64523	0.13181	7.70019	0.03196	7.83755	0.02152
7.65358	0.13181	7.7085	0.03194	7.84596	0.02176
7.66189	0.13183	7.71685	0.03193	7.85426	0.02191
7.67019	0.13186	7.72526	0.03195	7.86246	0.02188
7.6785	0.13188	7.73362	0.03195	7.87082	0.02158
7.68685	0.13192	7.74187	0.03192	7.87923	0.02126
7.69526	0.13193	7.75012	0.03192	7.88758	0.02099
7.70357	0.13187	7.75853	0.03194	7.89594	0.02047
7.71182	0.1318	7.76689	0.03191	7.90419	0.02021
7.72017	0.1318	7.77524	0.03187	7.91249	0.02
7.72848	0.13183	7.78355	0.03162	7.9208	0.02023
7.73689	0.13189	7.79185	0.03157	7.92921	0.02048
7.74525	0.13191	7.80016	0.03155	7.93757	0.02075
7.75355	0.13189	7.80851	0.03151	7.94587	0.02086
7.76185	0.13188	7.81692	0.03151	7.95417	0.02091
7.77016	0.13191	7.82523	0.03153	7.96248	0.02122
7.77851	0.13191	7.83353	0.0315	7.97089	0.02139
7.78687	0.13189	7.84183	0.03147	7.97925	0.02164
7.79523	0.13188	7.85019	0.03145	7.9876	0.0218
7.80348	0.13181	7.8586	0.03141	7.99585	0.02208
7.81183	0.13166	7.86696	0.03137	8.00416	0.02238
7.82019	0.13159	7.87521	0.03132	8.01251	0.02256
7.82855	0.13147	7.88351	0.03125	8.02087	0.02264
7.83691	0.13142	7.89187	0.03126	8.02923	0.0226
7.84521	0.13139	7.90023	0.03128	8.03753	0.02252
7.85357	0.13132	7.90858	0.03127	8.04578	0.0224
7.86187	0.13103	7.91689	0.03122	8.05414	0.02231
7.87023	0.13086	7.92519	0.03117	8.06255	0.02226
7.87858	0.13065	7.93349	0.03113	8.07096	0.02226
7.88689	0.13049	7.94191	0.03109	8.07921	0.02211
7.89519	0.13033	7.95026	0.03107	8.08746	0.02218
7.90355	0.13022	7.95862	0.03102	8.09587	0.02228
7.91185	0.13013	7.96682	0.03101	8.10423	0.0223
7.92021	0.12996	7.97517	0.03102	8.11258	0.02251
7.92857	0.12985	7.98348	0.03101	8.12089	0.02232
7.93687	0.12975	7.99194	0.03095	8.12914	0.02208
7.94517	0.12968	8.0003	0.03091	8.13749	0.02169
7.95353	0.12965	8.00855	0.03086	8.14585	0.02144
7.96189	0.12965	8.01685	0.03085	8.15421	0.02135
7.97024	0.12963	8.02516	0.03082	8.16262	0.0214
7.97849	0.12958	8.03357	0.0308	8.17092	0.02152
7.98685	0.12958	8.04192	0.03077	8.17917	0.02164
7.99521	0.12962	8.05028	0.03072	8.18748	0.02181
8.00357	0.12965	8.05848	0.03069	8.19589	0.0219
8.01192	0.1297	8.06683	0.03068	8.20424	0.02189
8.02023	0.12971	8.07519	0.03067	8.2126	0.02207
8.02848	0.12972	8.08355	0.03065	8.2208	0.02224
8.03683	0.12975	8.09191	0.03063	8.22916	0.02215
8.04519	0.1298	8.10021	0.0306	8.23746	0.02218
8.05355	0.12979	8.10857	0.0306	8.24587	0.02215
8.06191	0.12975	8.11687	0.0306	8.25428	0.02206
8.07016	0.12972	8.12523	0.0306	8.26253	0.0222
8.07851	0.1297	8.13358	0.03058	8.27083	0.0222
8.08687	0.1297	8.14189	0.03055	8.27919	0.02177
8.09523	0.12968	8.15019	0.03051	8.28755	0.02099
8.10358	0.12967	8.15849	0.03049	8.2959	0.02112
8.11189	0.12966	8.16691	0.03046	8.30421	0.02125
8.12019	0.12967	8.17526	0.03043	8.31246	0.02129
8.12855	0.12968	8.18357	0.03041	8.32082	0.02138
8.13685	0.12962	8.19182	0.03038	8.32923	0.02152
8.14526	0.12957	8.20017	0.03036	8.33758	0.02159
8.15357	0.12954	8.20853	0.03035	8.34589	0.02159
8.16182	0.12949	8.21694	0.03037	8.35419	0.02154
8.17017	0.12948	8.2253	0.03039	8.36249	0.02147
8.17858	0.12949	8.23349	0.03037	8.37085	0.02126
8.18689	0.12948	8.24185	0.03034	8.37921	0.02095
8.19524	0.12943	8.25016	0.03034	8.38757	0.02062
8.20349	0.12941	8.25857	0.03034	8.39587	0.02034
8.21185	0.1294	8.26698	0.03033	8.40412	0.02051
8.22021	0.1294	8.27517	0.0303	8.41253	0.02065
8.22857	0.1294	8.28348	0.03029	8.42089	0.02053
8.23692	0.12938	8.29189	0.03026	8.42924	0.02022
8.24517	0.12936	8.30019	0.03022	8.4376	0.02039
8.25353	0.12934	8.3086	0.03021	8.4458	0.02057
8.26183	0.12928	8.31691	0.03018	8.45416	0.0208
8.27024	0.12925	8.32515	0.03016	8.46251	0.02097
8.2786	0.12924	8.33351	0.03012	8.47087	0.02111
8.28691	0.1292	8.34182	0.03012	8.47923	0.02119
8.29516	0.12919	8.35023	0.03012	8.48748	0.02123
8.30351	0.12919	8.35858	0.03014	8.49578	0.02124
8.31192	0.12922	8.36689	0.03014	8.50419	0.02121
8.32023	0.12925	8.37519	0.03014	8.51255	0.02109
8.32858	0.12932	8.3836	0.03014	8.5209	0.02104
8.33683	0.12937	8.3919	0.03014	8.52921	0.02099
8.34519	0.12947	8.40026	0.03012	8.53751	0.02093
8.35355	0.12955	8.40857	0.0301	8.54587	0.02079
8.36185	0.12965	8.41682	0.03009	8.55417	0.02052
8.37021	0.12974	8.42523	0.03006	8.56253	0.02028
8.37851	0.12977	8.43353	0.03005	8.57089	0.01994
8.38687	0.12982	8.44194	0.03005	8.57914	0.01959
8.39523	0.12985	8.45024	0.03004	8.58749	0.0193
8.40358	0.12989	8.45849	0.03004	8.59591	0.01944
8.41189	0.1299	8.46685	0.03005	8.60421	0.01935
8.42025	0.12992	8.47521	0.03008	8.61251	0.01951
8.42849	0.12991	8.48357	0.0301	8.62082	0.01946
8.43685	0.12993	8.49192	0.0301	8.62917	0.01923
8.44521	0.12996	8.50017	0.03009	8.63753	0.01925
8.45357	0.12998	8.50853	0.03007	8.64589	0.01927
8.46192	0.13002	8.51689	0.03001	8.65424	0.01938
8.47017	0.13008	8.52519	0.03002	8.66255	0.01945
8.47853	0.13016	8.5336	0.03003	8.6708	0.01949
8.48689	0.13023	8.54191	0.03	8.67916	0.01959
8.4953	0.13032	8.55021	0.03002	8.68757	0.01972
8.5036	0.13039	8.55851	0.03005	8.69587	0.01981
8.51185	0.13055	8.56692	0.03008	8.70423	0.01982
8.52016	0.13067	8.57523	0.0301	8.71253	0.02004
8.52857	0.13072	8.58358	0.03012	8.72083	0.02028
8.53692	0.13084	8.59183	0.03009	8.72919	0.02047
8.54523	0.13092	8.60019	0.03011	8.73755	0.02061
8.55358	0.13102	8.6086	0.03014	8.74591	0.02043
8.56183	0.13104	8.6169	0.03015	8.75421	0.02034
8.57019	0.13108	8.62526	0.03016	8.76246	0.02026
8.57855	0.13108	8.63351	0.03013	8.77082	0.02024
8.58691	0.13106	8.64187	0.03015	8.77923	0.0201
8.59521	0.131	8.65023	0.03018	8.78758	0.0195
8.60351	0.13088	8.65853	0.03019	8.79589	0.01898
8.61187	0.1308	8.66689	0.0302	8.80414	0.01873
8.62017	0.13071	8.67524	0.03018	8.81255	0.01873
8.62858	0.13063	8.68349	0.03018	8.8209	0.01886
8.63689	0.13052	8.69185	0.03019	8.82921	0.01899
8.64519	0.13043	8.70026	0.03021	8.83757	0.01908
8.65349	0.13032	8.70857	0.03026	8.84587	0.0191
8.66191	0.13026	8.71692	0.03028	8.85417	0.01918
8.67021	0.13024	8.72517	0.03027	8.86253	0.01931
8.67857	0.13023	8.73353	0.0303	8.87089	0.01939
8.68687	0.13025	8.74189	0.03032	8.87919	0.01947
8.69512	0.13026	8.75024	0.03033	8.88749	0.0194
8.70353	0.13029	8.75855	0.03035	8.89585	0.01944
8.71189	0.13029	8.76685	0.03036	8.90421	0.0194
8.7203	0.13026	8.77516	0.03039	8.91262	0.01936
8.72855	0.1302	8.78357	0.03042	8.92087	0.01929
8.7368	0.13018	8.79192	0.03042	8.92917	0.01922
8.74516	0.13021	8.80023	0.0304	8.93748	0.01906
8.75357	0.13027	8.80858	0.03039	8.94583	0.01889
8.76192	0.13033	8.81683	0.03036	8.95419	0.01885
8.77028	0.13037	8.82519	0.03036	8.96255	0.01884
8.77848	0.1304	8.83355	0.03036	8.97085	0.0188
8.78683	0.13038	8.8419	0.03038	8.97921	0.01891
8.79524	0.13041	8.85026	0.0304	8.98751	0.01905
8.80355	0.13038	8.85851	0.03041	8.99587	0.0192
8.81196	0.13033	8.86687	0.03046	9.00423	0.01932
8.82016	0.1301	8.87517	0.03049	9.01253	0.0195
8.82846	0.12993	8.88353	0.0305	9.02083	0.01951
8.83682	0.1298	8.89189	0.03052	9.02914	0.01943
8.84523	0.12968	8.90019	0.03052	9.03755	0.01927
8.85358	0.12957	8.90855	0.03053	9.04585	0.01896
8.86189	0.12944	8.91685	0.03056	9.05421	0.01882
8.87019	0.12931	8.92526	0.03058	9.06251	0.01858
8.87849	0.12923	8.93357	0.03059	9.07082	0.01844
8.88685	0.12915	8.94187	0.03061	9.07923	0.0184
8.89526	0.12911	8.95017	0.03058	9.08758	0.01838
8.90362	0.12908	8.95853	0.0306	9.09594	0.01852
8.91182	0.12902	8.96689	0.03063	9.10419	0.01868
8.92012	0.12902	8.97524	0.03062	9.11249	0.01876
8.92853	0.12908	8.98355	0.03064	9.12085	0.01894
8.93694	0.12908	8.99185	0.03066	9.12921	0.01911
8.94524	0.12902	9.00021	0.03069	9.13757	0.0192
8.95355	0.12894	9.00857	0.0307	9.14587	0.01929
8.9618	0.12887	9.01692	0.03071	9.15417	0.0191
8.97021	0.12885	9.02523	0.03074	9.16248	0.01882
8.97862	0.12879	9.03353	0.03075	9.17083	0.01866
8.98692	0.12873	9.04183	0.03076	9.17919	0.01852
8.99523	0.12865	9.05024	0.03076	9.1876	0.01836
9.00342	0.12859	9.0586	0.03078	9.19585	0.01824
9.01178	0.12859	9.0669	0.03081	9.20416	0.01815
9.02024	0.12863	9.07521	0.03082	9.21251	0.0181
9.02865	0.12865	9.08351	0.03083	9.22082	0.01814
9.03691	0.12863	9.09187	0.03087	9.22923	0.01817
9.04516	0.12862	9.10023	0.03089	9.23753	0.01828
9.05346	0.12856	9.10864	0.03091	9.24583	0.0184
9.06187	0.12852	9.11689	0.03092	9.25414	0.01854
9.07028	0.12846	9.12519	0.03096	9.26249	0.01856
9.07864	0.12835	9.13349	0.03097	9.2709	0.01848
9.08689	0.12826	9.1419	0.03097	9.27921	0.01836
9.09514	0.12819	9.15026	0.03099	9.28751	0.01805
9.10349	0.12815	9.15857	0.03101	9.29582	0.018
9.1119	0.12812	9.16682	0.03102	9.30423	0.01801
9.12026	0.12807	9.17517	0.03104	9.31248	0.01795
9.12862	0.12804	9.18358	0.03102	9.32089	0.01775
9.13682	0.12801	9.19189	0.031	9.32914	0.01762
9.14512	0.12799	9.2003	0.03099	9.33749	0.0176
9.15353	0.12796	9.20855	0.03097	9.34585	0.01765
9.16189	0.1279	9.21685	0.03094	9.35421	0.01769
9.1703	0.12785	9.22521	0.03097	9.36257	0.01773
9.17855	0.12772	9.23362	0.03097	9.37087	0.01782
9.1868	0.12766	9.24198	0.03097	9.37917	0.01791
9.19521	0.12765	9.25017	0.03098	9.38748	0.01802
9.20357	0.1276	9.25848	0.03101	9.39589	0.01811
9.21192	0.12756	9.26689	0.03105	9.40419	0.01811
9.22023	0.12753	9.27524	0.03109	9.4126	0.01802
9.22842	0.12751	9.2836	0.0311	9.42085	0.01793
9.23683	0.1275	9.2919	0.03113	9.42916	0.01785
9.24524	0.12749	9.30015	0.03108	9.43751	0.01775
9.25365	0.12752	9.30846	0.03105	9.44587	0.01767
9.2619	0.12752	9.31687	0.03107	9.45428	0.01764
9.27021	0.12754	9.32523	0.03105	9.46253	0.01761
9.27851	0.12759	9.33358	0.03101	9.47083	0.01769
9.28687	0.12769	9.34189	0.0308	9.47919	0.01774
9.29523	0.12774	9.35019	0.03074	9.48755	0.01771
9.30358	0.12772	9.35855	0.03073	9.4959	0.01771
9.31189	0.1277	9.3669	0.03067	9.50421	0.01765
9.32008	0.12761	9.37526	0.0306	9.51246	0.01766
9.32855	0.1276	9.38362	0.0306	9.52082	0.01778
9.3369	0.12749	9.39182	0.03054	9.52917	0.01789
9.34526	0.12742	9.40017	0.03048	9.53753	0.01801
9.35362	0.12738	9.40853	0.03049	9.54589	0.01808
9.36182	0.12728	9.41689	0.03046	9.55419	0.01804
9.37012	0.12722	9.4253	0.0304	9.56249	0.01795
9.37853	0.1272	9.43349	0.03037	9.57085	0.01792
9.38694	0.12719	9.4418	0.03035	9.57921	0.01783
9.39524	0.12718	9.45026	0.03036	9.58757	0.01775
9.40349	0.12711	9.45862	0.03035	9.59587	0.01769
9.4118	0.12705	9.46692	0.0302	9.60417	0.01766
9.42021	0.12703	9.47523	0.03017	9.61253	0.01762
9.42857	0.12698	9.48348	0.03019	9.62083	0.01756
9.43698	0.12692	9.49189	0.03019	9.62919	0.01735
9.44523	0.12683	9.50024	0.03023	9.63755	0.01723
9.45348	0.12674	9.5086	0.03025	9.64585	0.01729
9.46183	0.12671	9.5169	0.03025	9.6541	0.01741
9.47024	0.12663	9.52515	0.03022	9.66251	0.01756
9.4786	0.12652	9.53351	0.0302	9.67092	0.0177
9.4869	0.12641	9.54187	0.03026	9.67928	0.0178
9.49515	0.12629	9.55028	0.03027	9.68753	0.01787
9.50346	0.12616	9.55858	0.03023	9.69578	0.01793
9.51187	0.12606	9.56689	0.03017	9.70414	0.01792
9.52028	0.12602	9.57514	0.03018	9.71255	0.01774
9.52858	0.12595	9.58355	0.03016	9.7209	0.01758
9.53689	0.12584	9.5919	0.03017	9.72921	0.0174
9.54514	0.12578	9.60026	0.03018	9.73746	0.01727
9.55349	0.12576	9.60862	0.03019	9.74582	0.01723
9.5619	0.12576	9.61682	0.0302	9.75423	0.01721
9.57026	0.12575	9.62517	0.03021	9.76258	0.01707
9.57857	0.12573	9.63358	0.03023	9.77089	0.01685
9.58682	0.12566	9.64194	0.03022	9.77919	0.01678
9.59517	0.12569	9.65024	0.0302	9.78749	0.01683
9.60353	0.12573	9.65849	0.0302	9.79585	0.01697
9.61194	0.12576	9.6668	0.03021	9.80421	0.01711
9.6203	0.12578	9.67521	0.03022	9.81256	0.01726
9.62849	0.12576	9.68362	0.03023	9.82087	0.01736
9.6368	0.12577	9.69192	0.03023	9.82917	0.01741
9.64521	0.1258	9.70023	0.03024	9.83748	0.01737
9.65357	0.12579	9.70848	0.03023	9.84589	0.01731
9.66192	0.12575	9.71689	0.03027	9.85424	0.01715
9.67017	0.12568	9.72524	0.03024	9.8626	0.01692
9.67842	0.12563	9.7336	0.0302	9.87085	0.01673
9.68683	0.12564	9.7419	0.03019	9.87915	0.01664
9.69524	0.12557	9.75016	0.0302	9.88751	0.01662
9.7036	0.12549	9.75846	0.03021	9.89592	0.01661
9.7119	0.12538	9.76692	0.03025	9.90423	0.01661
9.72015	0.12529	9.77528	0.03024	9.91253	0.01666
9.72851	0.12518	9.78358	0.03022	9.92078	0.01662
9.73687	0.12504	9.79189	0.0302	9.92914	0.0166
9.74528	0.12493	9.80014	0.03017	9.93755	0.01664
9.75358	0.12479	9.80849	0.03019	9.94596	0.01674
9.76183	0.12464	9.8169	0.03022	9.95421	0.01681
9.77014	0.12454	9.82526	0.03023	9.96246	0.01694
9.77855	0.12451	9.83356	0.03022	9.97082	0.01712
9.7869	0.12444	9.84176	0.03021	9.97922	0.01728
9.79526	0.12439	9.85017	0.03024	9.98758	0.01742
9.80351	0.12432	9.85858	0.03027	9.99589	0.01748
9.81182	0.12343	9.86694	0.03026	10.0042	0.01744
9.82017	0.12346	9.87524	0.03024	10.0124	0.01732
9.82853	0.12354	9.88355	0.03022	10.0208	0.01719
9.83694	0.12361	9.8918	0.03021	10.0292	0.0169
9.84524	0.12366	9.90021	0.0302	10.0376	0.01685
9.85349	0.12362	9.90857	0.03012	10.0459	0.01686
9.8618	0.1237	9.91692	0.0301	10.0542	0.01692
9.87021	0.12375	9.92523	0.03008	10.0625	0.017
9.87862	0.12379	9.93347	0.03008	10.0709	0.01702
9.88692	0.12374	9.94183	0.03006	10.0792	0.01697
9.89517	0.12362	9.95024	0.03003	10.0876	0.01695
9.90348	0.12358	9.9586	0.03002	10.0959	0.01664
9.91183	0.12353	9.9669	0.02998	10.1042	0.01656
9.92024	0.1235	9.97515	0.02994	10.1125	0.01649
9.9286	0.12349	9.98351	0.02995	10.1209	0.01652
9.9369	0.1235	9.99187	0.02997	10.1293	0.01655
9.94515	0.12349	10.0002	0.03001	10.1375	0.01652
9.95351	0.12354	10.0086	0.03004	10.1458	0.0165
9.96187	0.12356	10.0169	0.03005	10.1542	0.01646
9.97028	0.12361	10.0251	0.03006	10.1625	0.01646
9.97858	0.12361	10.0335	0.03009	10.1709	0.01655
9.98683	0.12361	10.0419	0.03011	10.1792	0.01658
9.99519	0.12364	10.0503	0.03013	10.1875	0.01659
10.0036	0.12369	10.0585	0.03012	10.1958	0.01661
10.0119	0.12372	10.0668	0.03009	10.2042	0.0166
10.0202	0.12374	10.0752	0.03009	10.2126	0.01658
10.0286	0.12374	10.0836	0.03011	10.2209	0.01652
10.0369	0.12374	10.0919	0.0301	10.2292	0.01649
10.0452	0.12377	10.1002	0.03012	10.2374	0.01656
10.0536	0.1238	10.1085	0.03011	10.2459	0.01664
10.0619	0.12378	10.1168	0.03011	10.2542	0.01674
10.0702	0.12376	10.1252	0.03014	10.2626	0.01679
10.0785	0.12376	10.1336	0.03016	10.2709	0.01691
10.0869	0.12378	10.1419	0.03016	10.2792	0.01703
10.0952	0.12379	10.1502	0.03013	10.2875	0.0171
10.1036	0.12378	10.1585	0.03012	10.2959	0.0171
10.1119	0.12378	10.1668	0.03009	10.3042	0.017
10.1201	0.12372	10.1752	0.0301	10.3126	0.01693
10.1285	0.12373	10.1836	0.03005	10.3209	0.01673
10.1368	0.12371	10.1919	0.03006	10.3292	0.01673
10.1452	0.12369	10.2002	0.03005	10.3375	0.01682
10.1536	0.12369	10.2085	0.03001	10.3459	0.01671
10.1618	0.12365	10.2169	0.02998	10.3542	0.01677
10.1701	0.12362	10.2252	0.02996	10.3625	0.01684
10.1785	0.12356	10.2335	0.02996	10.3708	0.01688
10.1869	0.12359	10.2419	0.02992	10.3791	0.01675
10.1952	0.12358	10.2502	0.02991	10.3875	0.01654
10.2036	0.12354	10.2585	0.0299	10.3959	0.01652
10.2118	0.1235	10.267	0.0299	10.4042	0.0166
10.2202	0.1235	10.2752	0.02988	10.4125	0.01664
10.2285	0.12351	10.2836	0.02978	10.4208	0.01665
10.2369	0.12356	10.2919	0.02971	10.4292	0.0167
10.2452	0.12361	10.3002	0.02966	10.4376	0.01667
10.2535	0.12361	10.3086	0.0297	10.4459	0.01652
10.2619	0.12364	10.3169	0.02971	10.4541	0.01632
10.2702	0.12365	10.3252	0.02967	10.4624	0.01641
10.2786	0.12367	10.3335	0.02968	10.4709	0.01655
10.2869	0.12363	10.3418	0.02972	10.4793	0.01666
10.2952	0.12357	10.3502	0.02973	10.4876	0.01676
10.3035	0.12348	10.3586	0.02974	10.4959	0.01687
10.3119	0.12342	10.3669	0.02973	10.5042	0.01693
10.3202	0.12338	10.3751	0.02972	10.5125	0.01699
10.3286	0.1233	10.3835	0.02973	10.5209	0.017
10.3369	0.12321	10.3919	0.02978	10.5292	0.01693
10.3452	0.12314	10.4002	0.0298	10.5375	0.01664
10.3535	0.1231	10.4086	0.0298	10.5458	0.01645
10.3619	0.12307	10.4169	0.02979	10.5541	0.01631
10.3702	0.12308	10.4252	0.02982	10.5625	0.01609
10.3786	0.12307	10.4335	0.02982	10.5709	0.01605
10.3869	0.12303	10.4419	0.02981	10.5793	0.01604
10.3951	0.12303	10.4503	0.02982	10.5875	0.01585
10.4035	0.12304	10.4586	0.02984	10.5958	0.01572
10.4119	0.12301	10.4669	0.02983	10.6041	0.0159
10.4202	0.12275	10.4752	0.02981	10.6126	0.01605
10.4286	0.12231	10.4835	0.02982	10.6209	0.0162
10.4368	0.12199	10.4919	0.02985	10.6292	0.01633
10.4452	0.12176	10.5003	0.02982	10.6375	0.01649
10.4535	0.12163	10.5085	0.02979	10.6458	0.01656
10.4619	0.12151	10.5169	0.02978	10.6542	0.0167
10.4703	0.12125	10.5252	0.02976	10.6626	0.01682
10.4785	0.12099	10.5336	0.02974	10.6709	0.01686
10.4869	0.12041	10.5419	0.02975	10.6792	0.01679
10.4952	0.11902	10.5502	0.02974	10.6875	0.01665
10.5035	0.11867	10.5586	0.02971	10.6959	0.01651
10.5119	0.11838	10.5669	0.02971	10.7043	0.01636
10.5202	0.11817	10.5752	0.02969	10.7126	0.01616
10.5285	0.11802	10.5836	0.0297	10.7208	0.01588
10.5369	0.11793	10.5919	0.0297	10.7292	0.01555
10.5452	0.11784	10.6002	0.02968	10.7375	0.01537
10.5536	0.1177	10.6085	0.02969	10.7459	0.01551
10.5619	0.1175	10.6168	0.02969	10.7542	0.01569
10.5702	0.11708	10.6252	0.02967	10.7625	0.01586
10.5785	0.11667	10.6336	0.02966	10.7708	0.01602
10.5869	0.11635	10.6418	0.02967	10.7791	0.01622
10.5952	0.11603	10.6502	0.02968	10.7875	0.01639
10.6036	0.11566	10.6585	0.02967	10.7959	0.01655
10.6119	0.11519	10.6669	0.02967	10.8042	0.0167
10.6202	0.11424	10.6752	0.02968	10.8125	0.01677
10.6286	0.11352	10.6836	0.02968	10.8208	0.01673
10.6369	0.11283	10.6919	0.02967	10.8292	0.01662
10.6452	0.11227	10.7002	0.02966	10.8376	0.01648
10.6535	0.11188	10.7085	0.02964	10.846	0.01623
10.6618	0.11152	10.7169	0.02962	10.8542	0.01593
10.6702	0.11118	10.7253	0.02964	10.8625	0.01566
10.6786	0.1109	10.7335	0.02961	10.8708	0.01543
10.6869	0.11065	10.7419	0.02962	10.8792	0.01526
10.6953	0.11022	10.7502	0.02962	10.8876	0.01524
10.7035	0.10952	10.7586	0.02961	10.8959	0.01531
10.7119	0.1091	10.7669	0.02957	10.9041	0.01542
10.7202	0.10831	10.7752	0.02956	10.9125	0.01546
10.7285	0.10744	10.7835	0.02956	10.9208	0.01561
10.7369	0.10674	10.7919	0.0296	10.9292	0.0158
10.7452	0.10622	10.8002	0.02962	10.9376	0.01597
10.7536	0.10588	10.8086	0.02956	10.9459	0.01614
10.7619	0.10568	10.8169	0.02954	10.9542	0.0163
10.7702	0.10548	10.8252	0.02956	10.9625	0.01635
10.7786	0.1053	10.8335	0.02953	10.9709	0.01641
10.7869	0.10508	10.8419	0.02954	10.9792	0.01639
10.7952	0.10484	10.8502	0.02952	10.9876	0.01629
10.8035	0.10464	10.8585	0.02947	10.9958	0.01619
10.8119	0.10442	10.8669	0.02943	11.0042	0.01605
10.8202	0.10421	10.8751	0.02941	11.0125	0.01579
10.8285	0.10396	10.8835	0.02939	11.0209	0.01553
10.8369	0.10364	10.8919	0.02938	11.0292	0.0151
10.8452	0.10326	10.9002	0.02938	11.0375	0.01478
10.8536	0.10268	10.9085	0.02936	11.0458	0.01469
10.8619	0.10241	10.9168	0.02933	11.0542	0.01472
10.8702	0.10219	10.9252	0.02931	11.0625	0.01473
10.8785	0.10202	10.9335	0.02925	11.0709	0.01482
10.8868	0.10185	10.9419	0.02921	11.0792	0.01503
10.8952	0.10169	10.9503	0.02921	11.0875	0.01522
10.9036	0.10156	10.9586	0.02919	11.0958	0.01545
10.9119	0.1014	10.9669	0.02916	11.1042	0.01563
10.9202	0.10126	10.9752	0.02914	11.1126	0.01577
10.9285	0.10109	10.9835	0.02913	11.1209	0.01591
10.9369	0.10089	10.9919	0.02911	11.1291	0.01603
10.9452	0.10035	11.0002	0.02913	11.1375	0.01611
10.9536	0.10015	11.0085	0.02913	11.1458	0.0161
10.9619	0.09999	11.0168	0.02913	11.1542	0.01598
10.9702	0.09984	11.0252	0.02911	11.1626	0.01584
10.9785	0.09973	11.0336	0.02912	11.1709	0.01567
10.9869	0.09961	11.0419	0.02911	11.1792	0.01533
10.9952	0.09946	11.0502	0.02912	11.1875	0.01478
11.0036	0.09924	11.0586	0.02912	11.1958	0.01436
11.0119	0.09908	11.0669	0.02907	11.2042	0.01425
11.0202	0.09879	11.0752	0.02903	11.2125	0.01434
11.0285	0.09846	11.0836	0.02903	11.2209	0.01438
11.0369	0.09825	11.0919	0.02902	11.2292	0.01438
11.0452	0.09813	11.1002	0.02902	11.2375	0.01452
11.0535	0.09807	11.1086	0.029	11.2459	0.0147
11.0619	0.09804	11.1169	0.02899	11.2542	0.01488
11.0702	0.09803	11.1252	0.02898	11.2625	0.01504
11.0786	0.098	11.1335	0.02899	11.2708	0.01521
11.0869	0.09797	11.1419	0.02898	11.2792	0.01535
11.0952	0.09794	11.1502	0.02893	11.2875	0.01547
11.1035	0.09793	11.1585	0.02888	11.2958	0.01557
11.1118	0.09796	11.1669	0.02884	11.3041	0.01564
11.1202	0.09797	11.1753	0.02883	11.3125	0.01554
11.1286	0.09797	11.1836	0.02883	11.3209	0.01537
11.1369	0.09797	11.1919	0.02879	11.3292	0.01526
11.1452	0.09797	11.2002	0.02876	11.3376	0.01506
11.1535	0.09799	11.2085	0.02871	11.3458	0.01489
11.1619	0.09802	11.2169	0.02866	11.3542	0.01463
11.1702	0.09803	11.2252	0.02862	11.3625	0.01434
11.1786	0.09802	11.2335	0.02861	11.3709	0.01408
11.1869	0.098	11.2418	0.02864	11.3792	0.0139
11.1951	0.09798	11.2502	0.02862	11.3876	0.01372
11.2035	0.09799	11.2585	0.02855	11.3958	0.01376
11.2119	0.09801	11.2669	0.02852	11.4042	0.0139
11.2203	0.09804	11.2752	0.02847	11.4125	0.01406
11.2286	0.09798	11.2835	0.02841	11.4208	0.01424
11.2369	0.09796	11.2919	0.02833	11.4292	0.01439
11.2452	0.09794	11.3002	0.02835	11.4375	0.01455
11.2535	0.09795	11.3086	0.02836	11.4459	0.01467
11.2619	0.09796	11.3169	0.02841	11.4542	0.01474
11.2702	0.09793	11.3252	0.02839	11.4626	0.01484
11.2785	0.0979	11.3336	0.0283	11.4709	0.01495
11.2868	0.09792	11.3419	0.02818	11.4792	0.01498
11.2952	0.09796	11.3502	0.02809	11.4875	0.01496
11.3035	0.098	11.3585	0.02812	11.4958	0.01487
11.3119	0.09804	11.3669	0.02817	11.5042	0.01461
11.3202	0.09806	11.3752	0.02821	11.5125	0.01431
11.3285	0.09808	11.3836	0.02818	11.5208	0.01397
11.3369	0.09808	11.3918	0.02812	11.5291	0.01361
11.3452	0.09809	11.4002	0.02804	11.5375	0.01338
11.3536	0.09807	11.4086	0.02799	11.5459	0.01315
11.3619	0.09801	11.4169	0.02797	11.5542	0.01309
11.3702	0.09796	11.4252	0.02797	11.5626	0.01321
11.3785	0.09792	11.4335	0.028	11.5708	0.01327
11.3869	0.09788	11.4419	0.02795	11.5792	0.01341
11.3952	0.09781	11.4502	0.02792	11.5876	0.01354
11.4036	0.09774	11.4586	0.0279	11.5959	0.01364
11.4118	0.09769	11.4669	0.02787	11.6042	0.01363
11.4202	0.09765	11.4752	0.02785	11.6125	0.01375
11.4285	0.09759	11.4836	0.02785	11.6208	0.01385
11.4369	0.09757	11.4919	0.02786	11.6292	0.01394
11.4453	0.09756	11.5002	0.02782	11.6375	0.014
11.4535	0.09752	11.5085	0.02779	11.6459	0.014
11.4619	0.09749	11.5169	0.02772	11.6542	0.01395
11.4702	0.09746	11.5252	0.0277	11.6625	0.01374
11.4785	0.09742	11.5335	0.0277	11.6708	0.01351
11.4869	0.0974	11.5419	0.02766	11.6792	0.0133
11.4952	0.09735	11.5502	0.02764	11.6876	0.01308
11.5036	0.09731	11.5586	0.02761	11.6959	0.01286
11.5119	0.09725	11.5669	0.02755	11.7042	0.01263
11.5202	0.09722	11.5752	0.0275	11.7125	0.01266
11.5286	0.0972	11.5835	0.02745	11.7208	0.01275
11.5369	0.09716	11.5919	0.02744	11.7292	0.01282
11.5452	0.09711	11.6002	0.02744	11.7376	0.01291
11.5535	0.09709	11.6086	0.02739	11.7459	0.01298
11.5618	0.09706	11.6168	0.02735	11.7541	0.01303
11.5702	0.09703	11.6252	0.02732	11.7625	0.01304
11.5785	0.09697	11.6335	0.0273	11.7709	0.01311
11.5869	0.09688	11.6419	0.0273	11.7792	0.01313
11.5952	0.09679	11.6502	0.02731	11.7875	0.01308
11.6036	0.09668	11.6585	0.02725	11.7958	0.01307
11.6119	0.09656	11.6668	0.02717	11.8042	0.01306
11.6202	0.09644	11.6752	0.02714	11.8125	0.01299
11.6286	0.0963	11.6836	0.02713	11.821	0.01292
11.6369	0.09615	11.6919	0.02711	11.8292	0.01278
11.6452	0.09596	11.7003	0.02706	11.8375	0.01257
11.6535	0.09575	11.7086	0.02703	11.8458	0.01242
11.6619	0.09558	11.7169	0.02701	11.8542	0.01235
11.6703	0.09542	11.7252	0.02698	11.8625	0.01218
11.6786	0.09527	11.7335	0.02695	11.8709	0.01211
11.6869	0.09504	11.7419	0.02693	11.8791	0.01211
11.6952	0.09485	11.7502	0.0269	11.8874	0.01213
11.7036	0.0947	11.7585	0.02686	11.8958	0.01214
11.7119	0.09454	11.7668	0.02681	11.9042	0.01214
11.7202	0.09435	11.7752	0.02677	11.9126	0.01209
11.7285	0.0942	11.7836	0.02675	11.9209	0.0121
11.7369	0.09408	11.7919	0.02673	11.9292	0.0121
11.7452	0.09397	11.8002	0.02666	11.9375	0.01207
11.7536	0.09387	11.8085	0.02662	11.9459	0.01202
11.7619	0.0938	11.8169	0.0266	11.9542	0.0119
11.7702	0.09371	11.8252	0.02656	11.9626	0.01191
11.7785	0.09365	11.8336	0.02651	11.9709	0.01191
11.7869	0.09354	11.8419	0.02648	11.9792	0.01188
11.7952	0.09347	11.8502	0.02648	11.9875	0.01187
11.8035	0.09335	11.8586	0.02644	11.9959	0.01186
11.8119	0.09324	11.8669	0.02641	12.0043	0.01187
11.8201	0.09311	11.8752	0.02638	12.0125	0.01187
11.8285	0.09294	11.8836	0.02634	12.0208	0.01187
11.8369	0.09281	11.8919	0.02632	12.0292	0.01187
11.8452	0.09265	11.9002	0.02627	12.0375	0.01187
11.8536	0.0924	11.9085	0.02621	12.0459	0.01187
11.8618	0.0916	11.9169	0.02617	12.0542	0.01187
11.8702	0.0913	11.9253	0.02612	12.0625	0.01187
11.8786	0.09097	11.9335	0.02605	12.0709	0.01187
11.8869	0.09068	11.9419	0.02602	12.0793	0.01187
11.8953	0.09041	11.9502	0.02598	12.0876	0.01187
11.9036	0.09024	11.9585	0.02594	12.0959	0.01187
11.9118	0.09008	11.9669	0.02589	12.1041	0.01187
11.9202	0.08997	11.9752	0.02583	12.1125	0.01187
11.9286	0.08984	11.9835	0.02578	12.1209	0.01187
11.9369	0.08974	11.9918	0.02574	12.1293	0.01187
11.9452	0.08964	12.0002	0.02572	12.1376	0.01187
11.9535	0.08955	12.0086	0.02568	12.1458	0.01186
11.9618	0.08947	12.0169	0.02561	12.1541	0.01186
11.9702	0.08939	12.0252	0.02556	12.1625	0.01187
11.9786	0.08929	12.0335	0.0255	12.1709	0.01187
11.9869	0.08909	12.0418	0.02541	12.1792	0.01187
11.9952	0.08887	12.0502	0.02535	12.1875	0.01187
12.0035	0.08868	12.0586	0.02527	12.1958	0.01187
12.0118	0.08856	12.0669	0.02518	12.2042	0.01187
12.0202	0.08844	12.0752	0.02512	12.2126	0.01188
12.0286	0.08832	12.0836	0.02502	12.2209	0.01186
12.0369	0.08823	12.0919	0.02492	12.2293	0.01186
12.0451	0.08814	12.1002	0.02488	12.2375	0.01186
12.0535	0.08806	12.1086	0.02477	12.2458	0.01187
12.0619	0.08801	12.1168	0.02463	12.2542	0.01186
12.0702	0.08796	12.1252	0.02456	12.2625	0.01186
12.0786	0.0879	12.1335	0.02449	12.2709	0.01186
12.0869	0.0878	12.1419	0.02442	12.2792	0.01186
12.0952	0.08773	12.1503	0.02438	12.2875	0.01186
12.1036	0.08767	12.1585	0.02433	12.2959	0.01186
12.1119	0.08762	12.1668	0.02425	12.3043	0.01186
12.1202	0.08756	12.1752	0.02419	12.3125	0.01187
12.1286	0.08753	12.1836	0.02414	12.3209	0.01187
12.1368	0.08748	12.1919	0.02409	12.3291	0.01188
12.1452	0.08744	12.2002	0.02407	12.3375	0.01187
12.1536	0.08741	12.2085	0.02402	12.3459	0.01186
12.1619	0.08737	12.2169	0.02397	12.3543	0.01187
12.1702	0.08735	12.2252	0.02393	12.3626	0.01186
12.1785	0.08731	12.2336	0.02388	12.3708	0.01187
12.1868	0.08727	12.2419	0.02381	12.3792	0.01187
12.1953	0.08725	12.2502	0.02374	12.3875	0.01186
12.2036	0.08718	12.2585	0.02368	12.3959	0.01187
12.2119	0.08711	12.2669	0.02364	12.4042	0.01187
12.2202	0.0871	12.2752	0.02358	12.4125	0.01187
12.2285	0.08707	12.2835	0.0235	12.4208	0.01187
12.2368	0.08705	12.2919	0.02346	12.4291	0.01187
12.2452	0.08686	12.3002	0.0234	12.4376	0.01187
12.2536	0.08662	12.3085	0.02334	12.4459	0.01188
12.2619	0.08644	12.3169	0.02332	12.4543	0.01187
12.2701	0.08625	12.3252	0.02327	12.4625	0.01187
12.2785	0.08609	12.3336	0.0232	12.4708	0.01187
12.2869	0.08593	12.3419	0.02315	12.4792	0.01187
12.2952	0.08581	12.3502	0.02309	12.4876	0.01186
12.3036	0.08567	12.3585	0.02303	12.4959	0.01187
12.3119	0.08555	12.3669	0.02297	12.5041	0.01187
12.3201	0.08545	12.3753	0.02291	12.5125	0.01187
12.3285	0.08527	12.3836	0.02287	12.5209	0.01187
12.3369	0.08508	12.3918	0.0228	12.5292	0.01187
12.3453	0.08493	12.4002	0.02276	12.5376	0.01187
12.3536	0.08476	12.4086	0.02272	12.5459	0.01187
12.3618	0.08461	12.4169	0.02268	12.5541	0.01188
12.3702	0.08443	12.4252	0.02264	12.5625	0.01188
12.3785	0.0842	12.4335	0.02261	12.5709	0.01187
12.3869	0.084	12.4419	0.02259	12.5793	0.01187
12.3952	0.08371	12.4503	0.02255	12.5876	0.01186
12.4035	0.0834	12.4586	0.02247	12.5958	0.01186
12.4118	0.08306	12.4669	0.02243	12.6042	0.01186
12.4202	0.08284	12.4752	0.02238	12.6125	0.01188
12.4286	0.08263	12.4835	0.02234	12.6209	0.01187
12.4369	0.08249	12.4919	0.02231	12.6292	0.01187
12.4452	0.08233	12.5002	0.02228	12.6375	0.01187
12.4535	0.08219	12.5086	0.02223	12.6458	0.01187
12.4619	0.08209	12.5169	0.02217	12.6541	0.01187
12.4702	0.08195	12.5252	0.02213	12.6626	0.01187
12.4786	0.08179	12.5335	0.02212	12.6709	0.01186
12.4869	0.08163	12.5419	0.02209	12.6792	0.01187
12.4952	0.08149	12.5502	0.02204	12.6875	0.01186
12.5035	0.08134	12.5586	0.02198	12.6958	0.01187
12.5119	0.08123	12.5668	0.02193	12.7042	0.01187
12.5203	0.08113	12.5751	0.02188	12.7126	0.01186
12.5285	0.08102	12.5836	0.02185	12.721	0.01187
12.5368	0.08079	12.5919	0.02181	12.7292	0.01187
12.5452	0.08051	12.6002	0.02175	12.7375	0.01187
12.5535	0.08035	12.6086	0.02169	12.7459	0.01187
12.5619	0.08022	12.6168	0.02166	12.7543	0.01187
12.5703	0.08006	12.6252	0.0216	12.7626	0.01187
12.5785	0.07989	12.6335	0.02156	12.7708	0.01186
12.5869	0.07979	12.6419	0.02155	12.7791	0.01187
12.5952	0.07965	12.6502	0.02151	12.7875	0.01187
12.6035	0.07957	12.6585	0.02148	12.7958	0.01187
12.6119	0.07946	12.6669	0.02144	12.8042	0.01187
12.6202	0.07936	12.6752	0.02141	12.8126	0.01187
12.6286	0.07929	12.6836	0.02139	12.8208	0.01186
12.6369	0.07924	12.6919	0.02136	12.8292	0.01187
12.6452	0.07919	12.7002	0.02131	12.8375	0.01187
12.6536	0.07916	12.7085	0.0213	12.8459	0.01187
12.6619	0.07913	12.7169	0.02127	12.8542	0.01187
12.6702	0.07908	12.7253	0.02125	12.8624	0.01187
12.6785	0.07902	12.7336	0.02122	12.8708	0.01188
12.6869	0.07896	12.7418	0.0212	12.8792	0.01187
12.6952	0.07889	12.7501	0.02117	12.8876	0.01186
12.7036	0.07882	12.7585	0.02115	12.8959	0.01186
12.7119	0.07877	12.7669	0.02114	12.9042	0.01186
12.7202	0.0787	12.7753	0.02113	12.9125	0.01187
12.7286	0.07864	12.7836	0.02112	12.9208	0.01187
12.7369	0.07861	12.7918	0.02111	12.9292	0.01187
12.7452	0.07858	12.8001	0.02111	12.9376	0.01187
12.7535	0.07856	12.8085	0.02112	12.9459	0.01187
12.7618	0.07857	12.8169	0.02111	12.9542	0.01187
12.7702	0.07855	12.8253	0.02112	12.9625	0.01187
12.7785	0.07855	12.8336	0.0211	12.9709	0.01187
12.7869	0.07853	12.8418	0.02111	12.9793	0.01187
12.7952	0.07849	12.8502	0.02109	12.9876	0.01186
12.8035	0.07842	12.8586	0.02107	12.9958	0.01187
12.8119	0.07833	12.8669	0.02107	13.0041	0.01187
12.8202	0.07828	12.8752	0.02103	13.0125	0.01187
12.8286	0.07819	12.8835	0.02102	13.0209	0.01187
12.8369	0.07805	12.8918	0.02102	13.0293	0.01186
12.8452	0.07773	12.9002	0.02101	13.0376	0.01187
12.8535	0.07667	12.9086	0.021	13.0458	0.01186
12.8619	0.07555	12.9169	0.02097	13.0542	0.01187
12.8702	0.07542	12.9252	0.02095	13.0625	0.01187
12.8786	0.07528	12.9335	0.02094	13.0709	0.01188
12.8869	0.07513	12.9419	0.02095	13.0792	0.01187
12.8952	0.07497	12.9502	0.02093	13.0875	0.01187
12.9035	0.07486	12.9586	0.02089	13.0959	0.01186
12.9118	0.07476	12.9669	0.02086	13.1042	0.01186
12.9202	0.07464	12.9751	0.02078	13.1126	0.01187
12.9286	0.07447	12.9836	0.02076	13.1209	0.01187
12.9368	0.0741	12.9919	0.0207	13.1292	0.01187
12.9452	0.07378	13.0003	0.02062	13.1375	0.01186
12.9535	0.07356	13.0085	0.02056	13.1458	0.01187
12.9619	0.07342	13.0169	0.02054	13.1542	0.01187
12.9703	0.07325	13.0251	0.02051	13.1625	0.01186
12.9785	0.07312	13.0335	0.0205	13.1708	0.01187
12.9868	0.07301	13.042	0.02049	13.1791	0.01187
12.9952	0.0729	13.0503	0.02047	13.1875	0.01188
13.0035	0.07276	13.0585	0.02045	13.1959	0.01187
13.0119	0.07258	13.0669	0.02043	13.2043	0.01186
13.0202	0.07241	13.0752	0.02043	13.2126	0.01187
13.0285	0.07225	13.0836	0.02041	13.2208	0.01187
13.0369	0.07181	13.0919	0.0204	13.2292	0.01187
13.0452	0.07157	13.1002	0.02039	13.2375	0.01187
13.0536	0.07137	13.1085	0.02036	13.2459	0.01187
13.0619	0.07118	13.1168	0.02036	13.2543	0.01187
13.0702	0.07101	13.1252	0.02035	13.2625	0.01187
13.0785	0.07085	13.1336	0.02034	13.2708	0.01186
13.0869	0.07073	13.1419	0.02033	13.2792	0.01186
13.0952	0.07061	13.1502	0.02032	13.2875	0.01187
13.1036	0.07049	13.1585	0.02031	13.2959	0.01187
13.1119	0.07032	13.1668	0.02032	13.3042	0.01187
13.1202	0.07015	13.1752	0.02031	13.3125	0.01186
13.1285	0.07	13.1836	0.02027	13.3209	0.01186
13.1369	0.06982	13.1919	0.02027	13.3292	0.01188
13.1452	0.06946	13.2002	0.02026	13.3376	0.01187
13.1535	0.0691	13.2086	0.02034	13.3459	0.01187
13.1618	0.06893	13.2169	0.0203	13.3542	0.01188
13.1702	0.06881	13.2253	0.02023	13.3625	0.01187
13.1785	0.06869	13.2335	0.02015	13.3709	0.01188
13.1869	0.06856	13.2418	0.02013	13.3792	0.01186
13.1952	0.06805	13.2502	0.02016	13.3875	0.01187
13.2035	0.06788	13.2585	0.02018	13.3958	0.01187
13.2119	0.06784	13.267	0.02017	13.4041	0.01186
13.2202	0.06779	13.2752	0.02014	13.4125	0.01186
13.2286	0.06774	13.2835	0.02008	13.4209	0.01186
13.2369	0.06736	13.2919	0.02003	13.4292	0.01187
13.2452	0.06718	13.3002	0.02004	13.4375	0.01186
13.2536	0.0671	13.3086	0.02004	13.4458	0.01187
13.2619	0.06702	13.3169	0.02003	13.4542	0.01186
13.2703	0.06697	13.3251	0.02001	13.4625	0.01187
13.2786	0.06688	13.3335	0.01998	13.4709	0.01187
13.2868	0.0668	13.3419	0.01995	13.4793	0.01186
13.2952	0.06677	13.3503	0.01992	13.4875	0.01187
13.3035	0.06672	13.3586	0.0199	13.4958	0.01186
13.3119	0.06669	13.3669	0.0199	13.5042	0.01186
13.3202	0.06664	13.3752	0.01988	13.5125	0.01187
13.3286	0.06659	13.3835	0.01988	13.5209	0.01186
13.3368	0.06651	13.3919	0.01986	13.5292	0.01186
13.3452	0.06647	13.4002	0.01984	13.5375	0.01187
13.3535	0.06645	13.4086	0.01981	13.5458	0.01186
13.3619	0.0664	13.4169	0.01978	13.5542	0.01187
13.3702	0.06637	13.4252	0.01977	13.5626	0.01187
13.3786	0.06626	13.4335	0.01976	13.5709	0.01187
13.3869	0.06604	13.4419	0.01974	13.5792	0.01187
13.3952	0.06592	13.4503	0.01972	13.5875	0.01187
13.4036	0.06583	13.4585	0.01969	13.5959	0.01187
13.4119	0.06569	13.4669	0.01967	13.6042	0.01187
13.4202	0.06557	13.4752	0.01965	13.6125	0.01187
13.4285	0.06544	13.4836	0.01964	13.6209	0.01187
13.4369	0.06533	13.4919	0.01962	13.6292	0.01187
13.4452	0.06522	13.5002	0.01959	13.6376	0.01187
13.4535	0.06515	13.5085	0.01956	13.6459	0.01187
13.4619	0.06505	13.5169	0.01952	13.6542	0.01187
13.4702	0.06497	13.5252	0.0195	13.6625	0.01187
13.4786	0.06492	13.5336	0.01949	13.6708	0.01188
13.4869	0.06486	13.5419	0.01946	13.6792	0.01187
13.4953	0.06483	13.5502	0.0194	13.6876	0.01188
13.5036	0.06482	13.5585	0.01942	13.6959	0.01187
13.5118	0.06482	13.5669	0.01937	13.7042	0.01187
13.5202	0.06485	13.5753	0.01935	13.7125	0.01187
13.5285	0.06489	13.5836	0.01931	13.7208	0.01187
13.5369	0.06494	13.5918	0.01927	13.7292	0.01187
13.5452	0.06495	13.6002	0.01927	13.7375	0.01187
13.5535	0.06501	13.6086	0.01923	13.7459	0.01187
13.5618	0.06503	13.6169	0.01922	13.7542	0.01186
13.5702	0.06505	13.6253	0.0192	13.7625	0.01186
13.5785	0.06506	13.6335	0.01916	13.7709	0.01187
13.5869	0.06504	13.6418	0.01914	13.7792	0.01187
13.5952	0.06505	13.6502	0.01913	13.7876	0.01186
13.6035	0.06501	13.6586	0.0191	13.7959	0.01186
13.6119	0.06508	13.6669	0.01909	13.8042	0.01187
13.6202	0.06506	13.6752	0.01908	13.8125	0.01187
13.6286	0.06504	13.6835	0.01905	13.8209	0.01186
13.6369	0.06502	13.6918	0.01903	13.8292	0.01187
13.6452	0.06505	13.7002	0.01902	13.8375	0.01186
13.6535	0.06508	13.7085	0.01899	13.8459	0.01186
13.6619	0.06514	13.7169	0.01898	13.8542	0.01187
13.6702	0.06521	13.7252	0.01896	13.8625	0.01187
13.6786	0.06527	13.7336	0.01894	13.8709	0.01187
13.6868	0.0653	13.7419	0.01892	13.8792	0.01187
13.6951	0.06531	13.7502	0.0189	13.8875	0.01187
13.7035	0.06529	13.7586	0.01887	13.8958	0.01187
13.7119	0.06528	13.7669	0.01884	13.9042	0.01187
13.7202	0.06526	13.7752	0.01882	13.9126	0.01187
13.7285	0.06525	13.7835	0.0188	13.9208	0.01187
13.7368	0.06524	13.7919	0.01878	13.9292	0.01187
13.7452	0.06522	13.8002	0.01876	13.9375	0.01186
13.7535	0.06519	13.8086	0.01872	13.9459	0.01188
13.7619	0.06519	13.8168	0.01867	13.9542	0.01187
13.7703	0.06514	13.8252	0.01866	13.9626	0.01187
13.7785	0.06511	13.8336	0.01863	13.9709	0.01187
13.7868	0.06507	13.8419	0.0186	13.9792	0.01187
13.7952	0.06504	13.8502	0.01858	13.9875	0.01187
13.8036	0.06504	13.8585	0.01854	13.9959	0.01188
13.8119	0.06489	13.8668	0.01852	14.0043	0.01187
13.8202	0.06481	13.8752	0.01849	14.0125	0.01186
13.8285	0.06469	13.8836	0.01846	14.0209	0.01187
13.8369	0.06456	13.8919	0.01843	14.0291	0.01187
13.8453	0.06449	13.9002	0.01839	14.0375	0.01187
13.8536	0.06439	13.9085	0.01836	14.0459	0.01186
13.8619	0.06429	13.9169	0.01833	14.0542	0.01187
13.8701	0.06418	13.9253	0.0183	14.0625	0.01187
13.8785	0.06413	13.9335	0.01825	14.0709	0.01186
13.8869	0.06404	13.9419	0.01822	14.0792	0.01187
13.8952	0.06391	13.9502	0.01819	14.0875	0.01186
13.9036	0.0638	13.9585	0.01816	14.0959	0.01187
13.9118	0.0637	13.9669	0.01814	14.1042	0.01186
13.9201	0.06363	13.9752	0.01811	14.1125	0.01187
13.9285	0.06352	13.9836	0.01808	14.1208	0.01187
13.9369	0.06337	13.9919	0.01805	14.1292	0.01186
13.9452	0.06322	14.0002	0.01801	14.1375	0.01187
13.9535	0.06312	14.0085	0.018	14.1458	0.01188
13.9618	0.06302	14.0169	0.01795	14.1541	0.01188
13.9702	0.06289	14.0253	0.01792	14.1625	0.01187
13.9786	0.06269	14.0336	0.01791	14.1709	0.01186
13.9869	0.0625	14.0418	0.01787	14.1792	0.01186
13.9953	0.06229	14.0502	0.01784	14.1876	0.01187
14.0035	0.0621	14.0586	0.01781	14.1958	0.01187
14.0119	0.06201	14.0669	0.01777	14.2041	0.01187
14.0202	0.06194	14.0752	0.01774	14.2125	0.01187
14.0286	0.06187	14.0835	0.01771	14.2209	0.01186
14.0369	0.06178	14.0919	0.01767	14.2293	0.01187
14.0452	0.06133	14.1002	0.01764	14.2375	0.01186
14.0534	0.06126	14.1086	0.0176	14.2458	0.01187
14.0619	0.06118	14.1169	0.01755	14.2542	0.01186
14.0703	0.0611	14.1251	0.01752	14.2626	0.01187
14.0786	0.061	14.1335	0.01748	14.2709	0.01186
14.0869	0.06087	14.1419	0.01745	14.2792	0.01187
14.0951	0.06073	14.1502	0.01742	14.2875	0.01187
14.1035	0.06061	14.1586	0.01738	14.2958	0.01186
14.1119	0.06047	14.1669	0.01733	14.3041	0.01186
14.1203	0.06032	14.1752	0.01728	14.3126	0.01187
14.1286	0.06017	14.1835	0.01725	14.3209	0.01187
14.1368	0.05998	14.1919	0.01721	14.3292	0.01187
14.1451	0.05985	14.2003	0.01717	14.3375	0.01187
14.1536	0.05968	14.2085	0.01715	14.3458	0.01187
14.1619	0.05948	14.2168	0.01712	14.3542	0.01187
14.1703	0.0593	14.2252	0.01707	14.3625	0.01187
14.1785	0.05915	14.2335	0.01704	14.3709	0.01187
14.1868	0.05903	14.2419	0.01702	14.3791	0.01187
14.1952	0.05895	14.2503	0.01695	14.3875	0.01186
14.2035	0.05888	14.2585	0.01691	14.3959	0.01187
14.2119	0.05882	14.2669	0.01687	14.4042	0.01187
14.2203	0.05874	14.2752	0.01685	14.4126	0.01187
14.2285	0.0586	14.2836	0.01681	14.4208	0.01186
14.2368	0.05847	14.2919	0.01675	14.4291	0.01187
14.2452	0.0583	14.3002	0.01671	14.4375	0.01186
14.2536	0.05808	14.3085	0.01665	14.446	0.01187
14.2619	0.05781	14.3169	0.01661	14.4542	0.01187
14.2702	0.05754	14.3253	0.01657	14.4625	0.01186
14.2785	0.05733	14.3336	0.01652	14.4708	0.01187
14.2869	0.05712	14.3419	0.01646	14.4792	0.01186
14.2953	0.05682	14.3501	0.01641	14.4876	0.01187
14.3036	0.05616	14.3585	0.01635	14.4959	0.01187
14.3119	0.05579	14.3669	0.01629	14.5042	0.01187
14.3201	0.05546	14.3752	0.0162	14.5125	0.01186
14.3285	0.05517	14.3836	0.01612	14.5208	0.01187
14.3369	0.05489	14.3918	0.01604	14.5292	0.01187
14.3453	0.05456	14.4002	0.01596	14.5376	0.01187
14.3535	0.05426	14.4086	0.01591	14.5459	0.01187
14.3618	0.05396	14.4169	0.01581	14.5542	0.01186
14.3702	0.05365	14.4253	0.01573	14.5625	0.01187
14.3786	0.05332	14.4335	0.01561	14.5709	0.01186
14.3869	0.05294	14.4418	0.0155	14.5792	0.01187
14.3952	0.05264	14.4502	0.01539	14.5875	0.01187
14.4035	0.05242	14.4585	0.01529	14.5959	0.01187
14.4118	0.05226	14.467	0.01515	14.6042	0.01186
14.4202	0.05208	14.4753	0.01501	14.6125	0.01186
14.4286	0.05187	14.4835	0.01487	14.6209	0.01186
14.437	0.05104	14.4919	0.01475	14.6292	0.01187
14.4452	0.05081	14.5002	0.01464	14.6375	0.01187
14.4535	0.05061	14.5086	0.01455	14.6458	0.01186
14.4618	0.0504	14.5169	0.01446	14.6541	0.01187
14.4702	0.05018	14.5252	0.01437	14.6625	0.01187
14.4786	0.04998	14.5335	0.0143	14.6709	0.01188
14.4869	0.04979	14.5419	0.01425	14.6792	0.01187
14.4952	0.04954	14.5503	0.0142	14.6876	0.01188
14.5035	0.04922	14.5586	0.01415	14.6958	0.01187
14.5119	0.04891	14.5669	0.0141	14.7042	0.01187
14.5203	0.0486	14.5751	0.01404	14.7126	0.01187
14.5286	0.04829	14.5835	0.01401	14.7209	0.01187
14.5369	0.04795	14.5919	0.01397	14.7292	0.01187
14.5451	0.04764	14.6003	0.01393	14.7375	0.01187
14.5535	0.04734	14.6086	0.01389	14.7458	0.01186
14.5619	0.04701	14.6168	0.01385	14.7542	0.01187
14.5702	0.04673	14.6251	0.01383	14.7626	0.01187
14.5785	0.0464	14.6336	0.01381	14.7709	0.01186
14.5869	0.04609	14.642	0.01378	14.7792	0.01186
14.5952	0.0458	14.6503	0.01377	14.7875	0.01186
14.6036	0.04556	14.6585	0.01373	14.7958	0.01186
14.612	0.04535	14.6668	0.01369	14.8042	0.01187
14.6202	0.04513	14.6752	0.01367	14.8125	0.01187
14.6285	0.04494	14.6836	0.01366	14.8209	0.01187
14.6368	0.04479	14.692	0.01363	14.8292	0.01187
14.6452	0.04462	14.7003	0.0136	14.8375	0.01187
14.6536	0.04453	14.7085	0.01359	14.8459	0.01187
14.6619	0.04437	14.7169	0.01357	14.8542	0.01187
14.6701	0.0442	14.7252	0.01356	14.8626	0.01187
14.6785	0.04401	14.7336	0.01355	14.8709	0.01186
14.6869	0.04388	14.7419	0.01353	14.8791	0.01186
14.6952	0.0437	14.7501	0.01353	14.8875	0.01187
14.7036	0.04354	14.7585	0.0135	14.8959	0.01187
14.7119	0.04332	14.7669	0.01348	14.9042	0.01187
14.7202	0.04306	14.7753	0.01348	14.9125	0.01186
14.7285	0.0428	14.7836	0.01345	14.9208	0.01186
14.7369	0.04257	14.7919	0.01342	14.9292	0.01186
14.7453	0.04234	14.8001	0.0134	14.9375	0.01186
14.7536	0.04217	14.8085	0.01337	14.9459	0.01186
14.7619	0.04202	14.8169	0.01334	14.9542	0.01187
14.7702	0.0419	14.8253	0.01332	14.9625	0.01187
14.7785	0.0418	14.8336	0.01329	14.9709	0.01186
14.7869	0.04171	14.8418	0.01326	14.9793	0.01187
14.7952	0.04164	14.8501	0.01323	14.9876	0.01187
14.8035	0.04154	14.8586	0.0132	14.9959	0.01186
14.8118	0.04148	14.867	0.01315	15.0042	0.01187
14.8202	0.04136	14.8752	0.01311	15.0125	0.01187
14.8286	0.04127	14.8835	0.01305	15.0208	0.01187
14.8369	0.04109	14.8918	0.01299	15.0292	0.01186
14.8452	0.04101	14.9002	0.01292	15.0376	0.01187
14.8535	0.04087	14.9086	0.01288	15.0458	0.01186
14.8618	0.04076	14.9169	0.01283	15.0541	0.01187
14.8702	0.04068	14.9252	0.01278	15.0625	0.01188
14.8786	0.04041	14.9334	0.01272	15.0709	0.01186
14.8869	0.0403	14.9419	0.01269	15.0793	0.01187
14.8952	0.04016	14.9502	0.01265	15.0875	0.01187
14.9035	0.04	14.9586	0.0126	15.0958	0.01187
14.9118	0.03967	14.9669	0.01254	15.1041	0.01186
14.9202	0.03941	14.9752	0.01247	15.1125	0.01186
14.9286	0.03924	14.9835	0.01241	15.1209	0.01187
14.9369	0.03913	14.9918	0.01235	15.1293	0.01186
14.9452	0.03902	15.0003	0.01228	15.1376	0.01186
14.9535	0.0389	15.0086	0.01219	15.1458	0.01186
14.9619	0.0388	15.0169	0.01212	15.1542	0.01186
14.9703	0.03871	15.0251	0.01206	15.1625	0.01187
14.9786	0.0386	15.0335	0.01199	15.1709	0.01187
14.9869	0.03851	15.0419	0.01191	15.1792	0.01187
14.9952	0.03843	15.0503	0.01184	15.1875	0.01187
15.0035	0.03838	15.0585	0.01174	15.1959	0.01187
15.0119	0.03833	15.0668	0.01164	15.2042	0.01187
15.0202	0.03823	15.0752	0.01156	15.2126	0.01187
15.0285	0.03813	15.0836	0.01149	15.2209	0.01186
15.0368	0.03805	15.0919	0.01139	15.2292	0.01186
15.0451	0.03799	15.1002	0.01131	15.2375	0.01187
15.0536	0.03791	15.1085	0.01121	15.2459	0.01187
15.0619	0.03779	15.1168	0.0111	15.2542	0.01186
15.0702	0.03756	15.1252	0.01101	15.2625	0.01186
15.0785	0.03696	15.1336	0.01091	15.2708	0.01186
15.0869	0.03664	15.1419	0.01081	15.2791	0.01186
15.0952	0.03638	15.1502	0.01071	15.2875	0.01187
15.1036	0.03613	15.1585	0.01062	15.2959	0.01186
15.1119	0.03592	15.1669	0.01052	15.3042	0.01187
15.1202	0.03574	15.1753	0.01042	15.3125	0.01187
15.1286	0.03561	15.1836	0.01035	15.3209	0.01186
15.1369	0.03546	15.1919	0.01024	15.3291	0.01186
15.1452	0.03499	15.2002	0.01012	15.3375	0.01186
15.1536	0.0348	15.2085	0.01004	15.346	0.01187
15.1618	0.03456	15.2169	0.00997	15.3543	0.01187
15.1702	0.03429	15.2253	0.00986	15.3625	0.01187
15.1785	0.03408	15.2336	0.00976	15.3708	0.01187
15.1869	0.0338	15.2419	0.00967	15.3792	0.01186
15.1953	0.03346	15.2502	0.00959	15.3876	0.01187
15.2035	0.03324	15.2585	0.00951	15.3959	0.01186
15.2118	0.03305	15.2669	0.00943	15.4042	0.01187
15.2202	0.03276	15.2752	0.00936	15.4125	0.01187
15.2285	0.03258	15.2835	0.00927	15.4208	0.01186
15.2369	0.03239	15.2919	0.0092	15.4292	0.01186
15.2452	0.03222	15.3002	0.00915	15.4376	0.01186
15.2535	0.03206	15.3086	0.00906	15.4459	0.01187
15.2619	0.03167	15.3169	0.00898	15.4542	0.01187
15.2702	0.03146	15.3252	0.00893	15.4625	0.01186
15.2786	0.03127	15.3335	0.00884	15.4708	0.01186
15.2869	0.03111	15.3418	0.00877	15.4792	0.01186
15.2952	0.03076	15.3502	0.0087	15.4875	0.01186
15.3035	0.03047	15.3586	0.00861	15.4959	0.01186
15.3119	0.03023	15.3669	0.00854	15.5042	0.01187
15.3202	0.02998	15.3751	0.00848	15.5125	0.01186
15.3286	0.02979	15.3835	0.00841	15.5209	0.01187
15.3369	0.02964	15.3919	0.00834	15.5292	0.01187
15.3452	0.02945	15.4003	0.00828	15.5376	0.01186
15.3536	0.02924	15.4086	0.00819	15.5459	0.01186
15.3619	0.02874	15.4168	0.0081	15.5541	0.01186
15.3702	0.02798	15.4252	0.00804	15.5625	0.01187
15.3785	0.02773	15.4335	0.00796	15.5709	0.01186
15.3868	0.02754	15.4419	0.00787	15.5792	0.01186
15.3952	0.02735	15.4503	0.00778	15.5875	0.01186
15.4035	0.02719	15.4586	0.00769	15.5958	0.01186
15.4119	0.02707	15.4668	0.00759	15.6042	0.01186
15.4203	0.02689	15.4752	0.00748	15.6125	0.01186
15.4285	0.02647	15.4835	0.00742	15.6209	0.01187
15.4369	0.02629	15.4919	0.00731	15.6292	0.01186
15.4452	0.02616	15.5003	0.0072	15.6375	0.01186
15.4535	0.02602	15.5085	0.0071	15.6458	0.01187
15.4619	0.02587	15.5168	0.00702	15.6542	0.01187
15.4702	0.02567	15.5252	0.0069	15.6626	0.01187
15.4785	0.02548	15.5336	0.00679	15.6709	0.01187
15.4869	0.02527	15.5419	0.00669	15.6792	0.01187
15.4952	0.02509	15.5502	0.0066	15.6875	0.01186
15.5036	0.02494	15.5585	0.00649	15.6958	0.01186
15.5119	0.02481	15.5668	0.00641	15.7042	0.01187
15.5202	0.02473	15.5752	0.00631	15.7125	0.01188
15.5285	0.02462	15.5836	0.0062	15.7209	0.01187
15.5369	0.02446	15.5919	0.00608	15.7292	0.01186
15.5452	0.02414	15.6002	0.00598	15.7375	0.01186
15.5535	0.02395	15.6086	0.00588	15.7459	0.01186
15.5619	0.02385	15.6169	0.00579	15.7542	0.01186
15.5702	0.02369	15.6253	0.00568	15.7626	0.01187
15.5785	0.02354	15.6336	0.00558	15.7708	0.01186
15.5869	0.02343	15.6419	0.00552	15.7792	0.01187
15.5952	0.02328	15.6502	0.00543	15.7875	0.01187
15.6035	0.02315	15.6585	0.00535	15.7958	0.01186
15.6119	0.02309	15.6669	0.00526	15.8042	0.01187
15.6202	0.02301	15.6753	0.00518	15.8125	0.01186
15.6286	0.02291	15.6836	0.00506	15.8209	0.01187
15.6369	0.02279	15.6918	0.00493	15.8292	0.01187
15.6452	0.02259	15.7002	0.00483	15.8376	0.01186
15.6536	0.02244	15.7085	0.00473	15.8459	0.01186
15.6619	0.02232	15.7169	0.00461	15.8542	0.01186
15.6702	0.02223	15.7252	0.00451	15.8625	0.01187
15.6786	0.02214	15.7335	0.00439	15.8709	0.01187
15.6869	0.02205	15.7418	0.00428	15.8792	0.01187
15.6952	0.02196	15.7501	0.00416	15.8876	0.01186
15.7035	0.02183	15.7586	0.00403	15.8959	0.01186
15.7119	0.02171	15.7669	0.0039	15.9042	0.01186
15.7202	0.02159	15.7752	0.00378	15.9125	0.01186
15.7286	0.02145	15.7835	0.00366	15.9208	0.01187
15.7369	0.02116	15.7919	0.00354	15.9292	0.01187
15.7452	0.0207	15.8002	0.00343	15.9376	0.01186
15.7535	0.02034	15.8085	0.00332	15.9459	0.01186
15.7619	0.02006	15.8169	0.00321	15.9542	0.01186
15.7702	0.0198	15.8252	0.00311	15.9625	0.01186
15.7785	0.01963	15.8336	0.00301	15.9709	0.01186
15.7868	0.01945	15.8419	0.0029	15.9792	0.01186
15.7952	0.01931	15.8502	0.00278	15.9876	0.01186
15.8035	0.01916	15.8586	0.00267	15.9958	0.01187
15.8119	0.01904	15.8669	0.00256	16.0042	0.01186
15.8202	0.01895	15.8752	0.00245	16.0125	0.01186
15.8286	0.01883	15.8836	0.00234	16.0209	0.01187
15.8369	0.01871	15.8919	0.0022	16.0293	0.01187
15.8452	0.01856	15.9003	0.00204	16.0375	0.01186
15.8535	0.01842	15.9086	0.00191	16.0459	0.01186
15.8619	0.01827	15.9169	0.0018	16.0542	0.01186
15.8702	0.01814	15.9252	0.00168	16.0625	0.01187
15.8786	0.01798	15.9336	0.00159	16.0709	0.01186
15.8869	0.01781	15.9419	0.00144	16.0792	0.01186
15.8952	0.01752	15.9502	0.0013	16.0875	0.01186
15.9036	0.01728	15.9585	0.00124	16.0959	0.01186
15.9119	0.01706	15.9669	0.00116	16.1042	0.01185
15.9202	0.01686	15.9752	0.00103	16.1126	0.01186
15.9285	0.01659	15.9836	0.0009062	16.1209	0.01186
15.9368	0.01638	15.9919	0.0008088	16.1292	0.01186
15.9452	0.01617	16.0002	0.000696	16.1375	0.01186
15.9536	0.01593	16.0085	0.000612	16.1459	0.01186
15.9619	0.0157	16.0169	0.0005516	16.1542	0.01186
15.9702	0.01547	16.0252	0.0004774	16.1625	0.01186
15.9785	0.01529	16.0336	0.000364	16.1708	0.01187
15.9869	0.01507	16.0419	0.0002927	16.1791	0.01186
15.9953	0.01477	16.0502	0.0001996	16.1875	0.01186
16.0035	0.01449	16.0585	0.0001362	16.1959	0.01186
16.0118	0.01426	16.0669	4.64e-05	16.2042	0.01186
16.0202	0.01408	16.0752	-7.24e-05	16.2125	0.01186
16.0286	0.01392	16.0835	-0.0001486	16.2208	0.01186
16.0369	0.01375	16.0919	-0.0003178	16.2292	0.01187
16.0452	0.01358	16.1002	-0.0004567	16.2375	0.01186
16.0536	0.01341	16.1085	-0.0005469	16.2459	0.01186
16.0619	0.01319	16.1168	-0.0006371	16.2542	0.01186
16.0702	0.01292	16.1252	-0.0006689	16.2625	0.01186
16.0785	0.01264	16.1336	-0.0007333	16.2708	0.01186
16.0869	0.01246	16.1419	-0.0007259	16.2792	0.01185
16.0952	0.01231	16.1502	-0.0008573	16.2875	0.01186
16.1036	0.01216	16.1585	-0.000915	16.2959	0.01186
16.1119	0.01202	16.1669	-0.0009166	16.3042	0.01186
16.1202	0.01179	16.1752	-0.0009784	16.3125	0.01186
16.1286	0.0115	16.1835	-0.00107	16.3209	0.01187
16.1369	0.01132	16.1918	-0.00119	16.3292	0.01187
16.1452	0.01122	16.2003	-0.00124	16.3376	0.01186
[truncated: 935 more rows]

## Sheet: Figure 4f
	Our work	Polydopamine	Zwitterionic	Cellulose	Tannic acid based
Modulus	51.08	1.4	0.05	0.04	0.01
UTS (MPa)	4.2	0.3	0.09	0.102	0.054
Healing efficiency (%)	86	97	80	92	61
Adhesion strength (MPa)	0.49	0.61	0.094	0.065	0.053
