# Supplementary material for: Stiff and self-healing hydrogels by polymer entanglements in co-planar nanoconfinement
Source: Nat Mater. 2025 Mar 7;24(4):599–606. doi: 10.1038/s41563-025-02146-5 (PMC11961364; doi:10.1038/s41563-025-02146-5)
Supplement: Supplementary file 6 — Source data for Fig. 5d–f. [file 41563_2025_2146_MOESM6_ESM.xlsx]

## Sheet: Figure 5d
Self-healed		Pristine
Strain	Stress	Strain	Stress
(mm/mm)	(MPa)	(mm/mm)	(MPa)
0	-0.00164	0	-0.00073
0.00463	0.06078	0.00367	0.05303
0.00779	0.12603	0.00591	0.10987
0.01066	0.19218	0.00791	0.16731
0.01349	0.25805	0.00993	0.22829
0.01624	0.31865	0.01196	0.28787
0.01929	0.37972	0.01395	0.34304
0.0226	0.43696	0.0163	0.40108
0.02653	0.49485	0.01895	0.45722
0.03175	0.55447	0.0219	0.50875
0.03754	0.6145	0.0255	0.56007
0.04394	0.67412	0.03003	0.61235
0.05097	0.73281	0.03484	0.66348
0.05799	0.79163	0.03991	0.71669
0.06567	0.84903	0.04529	0.76906
0.07367	0.90742	0.05097	0.82285
0.082	0.96541	0.05632	0.87396
0.09067	1.02357	0.06233	0.9264
0.09967	1.08083	0.06833	0.97961
0.10933	1.13835	0.07467	1.031
0.119	1.19576	0.08133	1.08332
0.12933	1.25387	0.08833	1.13657
0.14	1.31136	0.09567	1.18967
0.15133	1.36912	0.10334	1.24136
0.16333	1.4272	0.11133	1.29349
0.17566	1.48499	0.12	1.34539
0.18933	1.54272	0.129	1.3972
0.20333	1.60077	0.13867	1.44844
0.21833	1.65834	0.14866	1.49968
0.234	1.71635	0.15933	1.55125
0.25067	1.77279	0.17067	1.60274
0.26733	1.82615	0.183	1.65474
0.284	1.87389	0.19567	1.70636
0.30066	1.9208	0.20866	1.75789
0.31733	1.96544	0.22267	1.80968
0.334	2.00602	0.23733	1.86164
0.35067	2.04551	0.25333	1.91366
0.36733	2.08337	0.27	1.96463
0.384	2.11944	0.28667	2.0128
0.40066	2.15279	0.30334	2.0583
0.41733	2.18676	0.32	2.10199
0.434	2.22026	0.33667	2.14188
0.45066	2.25199	0.35334	2.18041
0.46734	2.28278	0.37	2.21497
0.484	2.31241	0.38667	2.24912
0.50067	2.34091	0.40334	2.28191
0.51733	2.36881	0.42	2.3126
0.534	2.39536	0.43666	2.34315
0.55066	2.42139	0.45334	2.37158
0.56733	2.44739	0.47	2.39961
0.584	2.47196	0.48666	2.42807
0.60067	2.49651	0.50334	2.45492
0.61733	2.52075	0.52	2.48172
0.634	2.54486	0.53666	2.50737
0.65066	2.56873	0.55333	2.53166
0.66733	2.59187	0.57	2.55457
0.684	2.61476	0.58667	2.57747
0.70067	2.63713	0.60334	2.60049
0.71734	2.65938	0.62	2.62306
0.734	2.68081	0.63666	2.64423
0.75067	2.70222	0.65334	2.66342
0.76733	2.72335	0.67	2.68491
0.784	2.74408	0.68666	2.70781
0.80066	2.76464	0.70333	2.72951
0.81733	2.78588	0.72	2.75283
0.834	2.80712	0.73666	2.77297
0.85067	2.82635	0.75333	2.79422
0.86733	2.84453	0.77	2.81454
0.884	2.86234	0.78666	2.83589
0.90066	2.88162	0.80333	2.85718
0.91733	2.90168	0.82	2.87789
0.934	2.92077	0.83667	2.89715
0.95067	2.9398	0.85333	2.9162
0.96734	2.95857	0.87	2.93657
0.984	2.97706	0.88666	2.95551
1.00067	2.99439	0.90333	2.97435
1.01733	3.01364	0.92	2.99426
1.03399	3.03282	0.93666	3.01073
1.05066	3.05011	0.95333	3.02832
1.06733	3.06795	0.97	3.04733
1.084	3.08793	0.98666	3.06689
1.10067	3.10687	1.00333	3.08587
1.11733	3.12586	1.02	3.10508
1.134	3.14463	1.03667	3.12468
1.15066	3.16281	1.05333	3.14336
1.16733	3.18127	1.07001	3.16172
1.184	3.1999	1.08667	3.1803
1.20067	3.21838	1.10333	3.19836
1.21734	3.23678	1.12	3.21728
1.234	3.25505	1.13666	3.23523
1.25067	3.27374	1.15333	3.25252
1.26733	3.29253	1.17001	3.26921
1.28399	3.31113	1.18666	3.28781
1.30066	3.32983	1.20333	3.30623
1.31733	3.34858	1.22	3.32518
1.334	3.36707	1.23667	3.34371
1.35067	3.3857	1.25333	3.36196
1.36734	3.4037	1.27	3.38048
1.384	3.42142	1.28667	3.39887
1.40066	3.43912	1.30333	3.41669
1.41733	3.45735	1.32001	3.43447
1.434	3.47539	1.33667	3.45194
1.45067	3.49423	1.35333	3.46883
1.46733	3.51245	1.37	3.48576
1.484	3.53054	1.38667	3.50261
1.50067	3.54852	1.40333	3.51889
1.51733	3.56605	1.42	3.53619
1.534	3.58377	1.43667	3.55347
1.55067	3.60097	1.45333	3.57076
1.56733	3.61824	1.47	3.58802
1.584	3.63405	1.48667	3.60583
1.60067	3.64981	1.50333	3.62433
1.61733	3.6671	1.52	3.64186
1.634	3.68399	1.53667	3.66
1.65066	3.70096	1.55333	3.67785
1.66733	3.71755	1.57	3.69632
1.684	3.73338	1.58667	3.71338
1.70067	3.74921	1.60333	3.72868
1.71733	3.76596	1.62	3.74397
1.734	3.78206	1.63667	3.75998
1.75067	3.79797	1.65333	3.77564
1.76733	3.8138	1.67	3.79078
1.78399	3.82873	1.68667	3.80647
1.80066	3.844	1.70333	3.82243
1.81733	3.85968	1.72	3.83853
1.834	3.87459	1.73667	3.85467
1.85067	3.88909	1.75333	3.87177
1.86733	3.90164	1.77	3.88536
1.884	3.91165	1.78667	3.87122
1.90066	3.92447	1.80333	3.88052
1.91733	3.93907	1.82	3.88828
1.934	3.95507	1.83667	3.89933
1.95067	3.97034	1.85333	3.91344
1.96734	3.98666	1.87	3.92923
1.984	4.00266	1.88667	3.94566
2.00067	4.01842	1.90333	3.96154
2.01733	4.03464	1.91999	3.97678
2.03399	4.04999	1.93667	3.99036
2.05066	4.06444	1.95333	4.00531
2.06733	4.07704	1.97	4.02187
2.084	4.09004	1.98667	4.03911
2.10067	4.1034	2.00334	4.05702
2.11733	4.11685	2.02	4.07321
2.134	4.12915	2.03667	4.08931
2.15066	4.14124	2.05333	4.10462
2.16733	4.15389	2.07	4.11956
2.184	4.16585	2.08667	4.13397
2.20067	4.17735	2.10334	4.14926
2.21734	4.18923	2.11999	4.16535
2.234	4.20155	2.13667	4.1818
2.25067	4.21381	2.15334	4.19829
2.26733	4.22687	2.16999	4.21531
2.284	4.23964	2.18667	4.23253
2.30066	4.25309	2.20334	4.24935
2.31733	4.26683	2.22	4.26547
2.334	4.2811	2.23667	4.28086
2.35067	4.29278	2.25334	4.29488
2.36734	4.30039	2.27	4.30929
2.384	4.30815	2.28667	4.32338
2.40066	4.31467	2.30334	4.3211
2.41733	4.32048	2.32	4.27298
2.434	4.327	2.331	4.21921
2.45067	4.3335	2.337	4.16659
2.46733	4.34101	2.347	4.11544
2.484	4.34162	2.36367	4.0703
2.50067	4.34641	2.37666	4.01601
2.51733	4.35036	2.38033	3.96345
2.534	4.35256	2.383	3.90915
2.55066	4.3528	2.38533	3.85244
2.56733	4.34209	2.38733	3.79529
2.56933	4.27102	2.38866	3.74215
2.56966	4.1604	2.38966	3.66128
2.57	4.00027	2.39033	3.5865
2.57033	3.80931	2.391	3.49673
2.57066	3.59616	2.39133	3.44393
2.571	3.36431	2.39167	3.38287
2.57133	3.11943	2.392	3.31103
2.57167	2.86928	2.39234	3.22229
2.572	2.61851	2.39267	3.10696
2.57233	2.36964	2.393	2.96217
2.57267	2.12631	2.39334	2.79601
2.573	1.89112	2.39367	2.61724
2.57334	1.66642	2.394	2.42993
2.57367	1.45352	2.39434	2.23696
2.574	1.25331	2.39467	2.04219
2.57434	1.06714	2.395	1.84949
2.57467	0.89501	2.39533	1.66116
2.575	0.73731	2.39567	1.47895
2.57533	0.59405	2.396	1.30472
2.57567	0.46482	2.39633	1.13965
2.576	0.34957	2.39667	0.9847
2.57633	0.24731	2.397	0.84036
2.57667	0.15762	2.39733	0.70705
2.577	0.07974	2.39766	0.58506
		2.398	0.47407
		2.39833	0.37391
		2.39867	0.28418
		2.399	0.20446
		2.39933	0.13437
		2.39967	0.07325
		2.4	0.02069

## Sheet: Figure 5e
			Real T	Measured T
				Hec-PAAm	SD	Hec-MX-PAAm	SD
			25	19.2	0.5	19.28	0.29
			40	39.24	0.14	28.56	0.62
			60	56.84	0.43	39.84	4.9

## Sheet: Figure 5f
		Frequency (GHz)	EMI SE (dB)
			Hec-PAAm SET	Hec-MX-PAAm SET	Hec-PAAm SEA	Hec-PAAm-SEA
		5.38	1.36679	8.17609	0.76724	3.97976
		5.39395	1.12075	7.83559	0.49659	3.72548
		5.4079	1.1174	8.20934	0.47155	4.12571
		5.42185	1.40842	9.09459	0.79245	4.97239
		5.4358	1.85977	9.71275	1.26137	5.6355
		5.44975	1.95939	9.43138	1.35428	5.28988
		5.4637	1.68217	8.92213	1.06514	4.61241
		5.47765	1.56657	8.92684	0.94212	4.75374
		5.4916	1.7923	9.43299	1.16979	5.24831
		5.50555	2.02178	9.97353	1.41277	5.74392
		5.5195	2.17663	9.92157	1.5687	5.79837
		5.53345	2.04837	9.41832	1.42428	5.15366
		5.5474	1.90208	9.45531	1.27461	5.13404
		5.56135	2.08095	9.91623	1.46162	5.72275
		5.5753	2.27615	10.0774	1.65426	5.8386
		5.58925	2.29088	9.81694	1.67491	5.56422
		5.6032	2.1005	9.36895	1.48522	5.21868
		5.61715	2.01955	9.14093	1.39638	4.89552
		5.6311	2.01675	9.39664	1.40626	5.12187
		5.64505	2.08036	9.61558	1.47923	5.45846
		5.659	2.14625	9.47194	1.53725	5.27954
		5.67295	2.00925	9.20173	1.40748	4.92402
		5.6869	1.88582	9.03996	1.2926	4.81812
		5.70085	1.94475	9.1294	1.35095	4.96727
		5.7148	1.95519	9.23258	1.3671	4.95651
		5.72875	1.89679	9.21131	1.32538	4.99126
		5.7427	1.90462	9.16528	1.32369	4.8963
		5.75665	1.93568	9.30634	1.36822	4.99421
		5.7706	1.9568	9.38507	1.39762	5.08724
		5.78455	2.02439	9.32325	1.46069	5.07748
		5.7985	1.8997	9.1572	1.35307	4.91702
		5.81245	1.87926	9.29667	1.34441	5.05615
		5.8264	2.07055	9.62755	1.52942	5.36146
		5.84035	2.18125	9.80018	1.64446	5.43054
		5.8543	2.14601	9.60065	1.62067	5.30036
		5.86825	2.06034	9.25914	1.54608	5.1224
		5.8822	2.01965	9.28256	1.52653	5.16227
		5.89615	2.12911	9.73981	1.6401	5.59792
		5.9101	2.39206	10.0509	1.88872	5.86234
		5.92405	2.39292	9.65511	1.90726	5.45141
		5.938	2.16155	9.08257	1.70329	5.02287
		5.95195	2.06959	8.9663	1.61906	5.02664
		5.9659	2.17804	9.2876	1.73557	5.29907
		5.97985	2.37321	9.60812	1.92747	5.65279
		5.9938	2.42859	9.13828	1.98666	5.21143
		6.00775	2.13961	8.25848	1.71903	4.43256
		6.0217	1.84207	7.86693	1.44232	4.0169
		6.03565	1.87413	8.35258	1.48197	4.5618
		6.0496	2.14021	8.86539	1.74824	5.08601
		6.06355	2.23797	8.55624	1.8516	4.8807
		6.0775	1.98391	7.76291	1.59747	4.18858
		6.09145	1.71356	7.23113	1.35726	3.73212
		6.1054	1.64981	7.44999	1.29999	3.95596
		6.11935	1.81236	7.90725	1.46526	4.47144
		6.1333	1.93893	7.9047	1.59705	4.52265
		6.14725	1.75095	7.45024	1.41	4.10719
		6.1612	1.5378	7.02662	1.19497	3.64392
		6.17515	1.44683	7.08237	1.11307	3.76037
		6.1891	1.56965	7.63419	1.24175	4.32887
		6.20305	1.73079	7.8635	1.40621	4.59795
		6.217	1.74881	7.62626	1.43018	4.43008
		6.23095	1.63385	7.44302	1.31681	4.22275
		6.2449	1.572	7.39802	1.24692	4.13259
		6.25885	1.62677	7.56487	1.30259	4.40418
		6.2728	1.64901	7.60684	1.33075	4.43964
		6.28675	1.60118	7.52816	1.27951	4.37737
		6.3007	1.61646	7.48892	1.29924	4.39805
		6.31465	1.67249	7.57459	1.35506	4.4281
		6.3286	1.59463	7.45578	1.26976	4.32535
		6.34255	1.57821	7.3492	1.25336	4.3061
		6.3565	1.5122	7.30613	1.18078	4.21624
		6.37045	1.54473	7.41679	1.21448	4.34795
		6.3844	1.62722	7.4928	1.3003	4.48081
		6.39835	1.62054	7.2924	1.28708	4.20723
		6.4123	1.41731	6.84972	1.07605	3.80894
		6.42625	1.24795	6.7669	0.895	3.69201
		6.4402	1.32127	7.11152	0.97085	4.065
		6.45415	1.48708	7.46002	1.13716	4.43265
		6.4681	1.52723	7.0872	1.1707	4.03268
		6.48205	1.25359	6.4631	0.891	3.40132
		6.496	0.97404	6.19435	0.59477	3.11717
		6.50995	0.92257	6.60797	0.53247	3.61907
		6.5239	1.06701	7.11653	0.67333	4.03469
		6.53785	1.25239	7.39082	0.86103	4.31433
		6.5518	1.2121	7.00405	0.81125	3.87229
		6.56575	1.02814	6.71926	0.61017	3.57378
		6.5797	0.94062	7.01234	0.50809	3.9551
		6.59365	1.12762	7.45577	0.70331	4.34539
		6.6076	1.2926	7.67249	0.87839	4.53225
		6.62155	1.18098	7.41435	0.74989	4.14177
		6.6355	1.03251	7.16281	0.57327	3.8302
		6.64945	0.98148	7.54118	0.49136	4.28753
		6.6634	1.23141	8.33918	0.75042	5.13833
		6.67735	1.53028	8.77559	1.07001	5.49844
		6.6913	1.58979	8.63812	1.12989	5.35576
		6.70525	1.45429	8.30111	0.97765	4.81666
		6.7192	1.42629	8.52159	0.91935	5.00857
		6.73315	1.68513	9.18537	1.17524	5.74522
		6.7471	1.83352	9.53135	1.32636	5.96155
		6.76105	1.93395	9.29095	1.42925	5.68545
		6.775	1.87098	8.90134	1.36034	5.28263
		6.78895	1.72429	8.8182	1.1882	5.02595
		6.8029	1.79297	9.19437	1.24128	5.33202
		6.81685	1.99509	9.53359	1.44108	5.74509
		6.8308	2.0786	9.37746	1.52058	5.40083
		6.84475	2.0853	9.12573	1.51839	5.16814
		6.8587	2.06066	8.92936	1.48604	4.96309
		6.87265	1.97727	8.8554	1.38862	4.69757
		6.8866	1.98468	8.73262	1.37726	4.44288
		6.90055	2.01245	8.62176	1.39887	4.41585
		6.9145	1.86847	8.44181	1.22356	3.9612
		6.92845	1.91552	8.45235	1.26769	4.06631
		6.9424	1.92042	8.32029	1.27831	3.96794
		6.95635	1.76473	7.94071	1.10921	3.29153
		6.9703	1.61863	7.68627	0.94161	3.01172
		6.98425	1.56704	7.7555	0.86431	3.12783
		6.9982	1.57294	7.95357	0.85399	3.25343
		7.01215	1.64303	7.95216	0.92744	3.19161
		7.0261	1.53672	7.64853	0.80945	2.91333
		7.04005	1.2279	7.35919	0.46385	2.47771
		7.054	1.16579	7.56479	0.38874	2.74623
		7.06795	1.40626	8.04813	0.64121	3.26805
		7.0819	1.58947	8.19523	0.81393	3.24554
		7.09585	1.41673	7.62405	0.6177	2.52723
		7.1098	1.028	7.00975	0.20543	1.98938
		7.12375	0.73898	7.10393	-0.1437	2.06395
		7.1377	0.88393	7.88012	0.01076	3.02535
		7.15165	1.27335	8.55568	0.42843	3.68714
		7.1656	1.40149	8.54207	0.54856	3.43602
		7.17955	1.08846	8.00546	0.22365	2.95996
		7.1935	0.86037	7.816	0.02602	2.97433
		7.20745	1.01363	8.33221	0.28753	3.68052
		7.2214	1.28103	9.0156	0.65995	4.36603
		7.23535	1.60699	9.08521	1.03748	4.45181
		7.2493	1.49176	8.38437	0.94333	3.66429
		7.26325	1.27275	7.74921	0.7388	2.92688
		7.2772	1.3659	7.9348	0.83904	3.24123
		7.29115	1.55758	8.43322	1.03281	3.83754
		7.3051	1.78331	8.69687	1.24343	4.04718
		7.31905	1.82711	8.43593	1.28058	3.83433
		7.333	1.61522	8.02667	1.08238	3.31207
		7.34695	1.57511	8.10549	1.0353	3.33122
		7.3609	1.78896	8.558	1.24493	3.92607
		7.37485	1.93308	8.62434	1.38832	4.03393
		7.3888	1.84852	8.19533	1.29403	3.63825
		7.40275	1.56527	7.68481	1.02479	3.25794
		7.4167	1.44512	7.62259	0.93341	3.18924
		7.43065	1.46163	8.08234	0.93999	3.59307
		7.4446	1.73483	8.55748	1.21095	4.2465
		7.45855	1.83915	8.53163	1.32011	4.30286
		7.4725	1.67824	8.19805	1.14596	3.85524
		7.48645	1.59173	8.02968	1.07305	3.84227
		7.5004	1.58658	8.11629	1.08582	3.98413
		7.51435	1.55468	8.373	1.05715	4.19775
		7.5283	1.67778	8.52348	1.18368	4.46764
		7.54225	1.74899	8.59515	1.25563	4.59196
		7.5562	1.72185	8.63937	1.22934	4.61815
		7.57015	1.77331	8.78135	1.27164	4.84081
		7.5841	1.82916	8.85847	1.35365	5.05369
		7.59805	1.80993	8.86445	1.33257	4.96981
		7.612	1.83105	9.01392	1.36095	5.17935
		7.62595	1.92884	9.23712	1.45846	5.40271
		7.6399	2.06315	9.45196	1.59537	5.67375
		7.65385	2.09528	9.40123	1.63577	5.72858
		7.6678	1.99215	9.27692	1.54376	5.62761
		7.68175	2.08572	9.55508	1.64579	5.99769
		7.6957	2.29131	10.0678	1.8504	6.50798
		7.70965	2.52756	10.2882	2.06658	6.75178
		7.7236	2.53823	9.75732	2.08437	6.3699
		7.73755	2.27381	9.08116	1.85023	5.74385
		7.7515	2.05967	9.00364	1.65423	5.69648
		7.76545	2.25831	9.69064	1.85383	6.44533
		7.7794	2.61232	10.27	2.20308	7.02358
		7.79335	2.64075	9.89065	2.21146	6.59182
		7.8073	2.47041	9.04845	2.05507	5.88767
		7.82125	2.17983	8.64694	1.7912	5.58432
		7.8352	2.15236	9.00148	1.77435	5.90826
		7.84915	2.44824	9.64612	2.0673	6.59073
		7.8631	2.71213	9.49001	2.32412	6.42001
		7.87705	2.42266	8.6121	2.03423	5.56254
		7.891	2.09396	7.93154	1.71843	4.97871
		7.90495	1.94965	7.93824	1.59129	5.03132
		7.9189	2.04067	8.38929	1.68559	5.45604
		7.93285	2.18508	8.55969	1.82403	5.64359
		7.9468	2.1303	8.12581	1.77253	5.19927
		7.96075	1.8979	7.66825	1.54986	4.76969
		7.9747	1.80735	7.69012	1.45733	4.77206
		7.98865	1.93814	8.06667	1.59216	5.21129
		8.0026	2.04229	8.07699	1.69501	5.18874
		8.01655	1.90361	7.63993	1.5475	4.7577
		8.0305	1.6829	7.11572	1.34293	4.3088
		8.04445	1.44273	6.91522	1.11202	4.02596
		8.0584	1.52991	7.35321	1.18764	4.4569
		8.07235	1.68903	7.72741	1.34399	4.87929
		8.0863	1.71061	7.68163	1.36367	4.80378
		8.10025	1.60892	7.3684	1.25511	4.44404
		8.1142	1.58214	7.2644	1.24107	4.44015
		8.12815	1.49557	7.307	1.15573	4.37833
		8.1421	1.575	7.48105	1.22886	4.54438
		8.15605	1.62256	7.5822	1.27262	4.68421
		8.17	1.53848	7.48627	1.18332	4.50501
